# Supplementary material for: Causal associations of white blood cell count and sudden sensorineural hearing loss: a bidirectional and multivariable Mendelian randomization study
Source: Front Neurol. 2024 Sep 27;15:1387244. doi: 10.3389/fneur.2024.1387244 (PMC11466794; doi:10.3389/fneur.2024.1387244)
Supplement: Supplementary file 1 [file Data_Sheet_1.CSV]

Characteristics of monocyte cell count associated SNPs
chr.exposure	pos.exposure	beta.exposure	se.exposure	pval.exposure	samplesize.exposure	id.exposure	SNP	effect_allele.exposure	other_allele.exposure	eaf.exposure	exposure	mr_keep.exposure	pval_origin.exposure	data_source.exposure	N	R^2	F
2	182961271	-0.012475	0.002282	4.70E-08	520653	ieu-b-31	rs1400003	T	C	0.212658	monocyte cell count || id:ieu-b-31	TRUE	reported	igd	563946	5.21E-05	29.39103381
6	111111127	-0.010361	0.001892	4.46E-08	521594	ieu-b-31	rs12198236	C	T	0.562093	monocyte cell count || id:ieu-b-31	TRUE	reported	igd	563946	5.28E-05	29.80453426
8	121006826	-0.013244	0.002419	4.46E-08	521591	ieu-b-31	rs7836786	A	G	0.814951	monocyte cell count || id:ieu-b-31	TRUE	reported	igd	563946	5.29E-05	29.83633922
18	841779	-0.010792	0.001972	4.51E-08	519100	ieu-b-31	rs2846573	T	C	0.351779	monocyte cell count || id:ieu-b-31	TRUE	reported	igd	563946	5.31E-05	29.95614503
4	38081983	-0.011101	0.002017	3.81E-08	521591	ieu-b-31	rs6856799	C	T	0.315049	monocyte cell count || id:ieu-b-31	TRUE	reported	igd	563946	5.32E-05	29.99513974
9	91652798	-0.022879	0.004141	3.38E-08	521591	ieu-b-31	rs79446921	A	G	0.053807	monocyte cell count || id:ieu-b-31	TRUE	reported	igd	563946	5.33E-05	30.0594971
2	24680948	-0.010933	0.001989	3.93E-08	519575	ieu-b-31	rs1031091	G	A	0.336191	monocyte cell count || id:ieu-b-31	TRUE	reported	igd	563946	5.34E-05	30.08825922
2	16641675	-0.011359	0.002056	3.39E-08	520649	ieu-b-31	rs1367153	A	G	0.707555	monocyte cell count || id:ieu-b-31	TRUE	reported	igd	563946	5.34E-05	30.1143692
3	27757018	0.01062	0.001915	3.01E-08	520647	ieu-b-31	rs2371108	T	G	0.38831	monocyte cell count || id:ieu-b-31	TRUE	reported	igd	563946	5.36E-05	30.21678361
1	77949824	0.01289	0.002324	2.98E-08	519506	ieu-b-31	rs12756133	A	G	0.203774	monocyte cell count || id:ieu-b-31	TRUE	reported	igd	563946	5.39E-05	30.40747459
12	108875738	-0.014617	0.002646	3.38E-08	520638	ieu-b-31	rs919217	C	T	0.148898	monocyte cell count || id:ieu-b-31	TRUE	reported	igd	563946	5.42E-05	30.54052258
5	161368942	-0.011801	0.002127	2.97E-08	521593	ieu-b-31	rs1902796	G	A	0.735738	monocyte cell count || id:ieu-b-31	TRUE	reported	igd	563946	5.42E-05	30.54112432
2	196914283	0.0116	0.002071	2.17E-08	520195	ieu-b-31	rs6434817	G	A	0.718131	monocyte cell count || id:ieu-b-31	TRUE	reported	igd	563946	5.45E-05	30.72250352
4	106426718	-0.015308	0.002758	2.93E-08	521592	ieu-b-31	rs28723530	A	C	0.134572	monocyte cell count || id:ieu-b-31	TRUE	reported	igd	563946	5.46E-05	30.78309182
12	58003922	-0.01788	0.003268	4.59E-08	521589	ieu-b-31	rs10437954	A	G	0.905195	monocyte cell count || id:ieu-b-31	TRUE	reported	igd	563946	5.49E-05	30.94555133
14	35356986	-0.012539	0.002243	2.32E-08	521593	ieu-b-31	rs11844354	G	A	0.226227	monocyte cell count || id:ieu-b-31	TRUE	reported	igd	563946	5.50E-05	31.0437155
5	156802019	-0.010937	0.001949	2.05E-08	520190	ieu-b-31	rs12522498	G	A	0.360634	monocyte cell count || id:ieu-b-31	TRUE	reported	igd	563946	5.52E-05	31.1101829
20	16513342	0.012275	0.002186	2.00E-08	520193	ieu-b-31	rs6044081	G	A	0.758074	monocyte cell count || id:ieu-b-31	TRUE	reported	igd	563946	5.53E-05	31.16930561
11	96060068	0.010798	0.001927	2.15E-08	521590	ieu-b-31	rs10831507	C	A	0.38974	monocyte cell count || id:ieu-b-31	TRUE	reported	igd	563946	5.55E-05	31.27998931
10	115848372	-0.010604	0.001913	3.07E-08	520113	ieu-b-31	rs17776203	C	A	0.443406	monocyte cell count || id:ieu-b-31	TRUE	reported	igd	563946	5.55E-05	31.3018211
8	116859921	-0.015097	0.002695	2.17E-08	520504	ieu-b-31	rs62513343	T	C	0.142064	monocyte cell count || id:ieu-b-31	TRUE	reported	igd	563946	5.56E-05	31.33360368
2	86145787	0.010661	0.001892	1.80E-08	521592	ieu-b-31	rs7593080	T	C	0.574099	monocyte cell count || id:ieu-b-31	TRUE	reported	igd	563946	5.56E-05	31.34595111
12	13357972	0.013087	0.002322	1.77E-08	520511	ieu-b-31	rs4763944	A	G	0.204423	monocyte cell count || id:ieu-b-31	TRUE	reported	igd	563946	5.57E-05	31.41827612
22	31493622	-0.026777	0.004828	2.99E-08	521592	ieu-b-31	rs146474125	A	G	0.040528	monocyte cell count || id:ieu-b-31	TRUE	reported	igd	563946	5.58E-05	31.44861393
13	52344004	-0.014026	0.002496	1.96E-08	519734	ieu-b-31	rs77733744	A	G	0.171887	monocyte cell count || id:ieu-b-31	TRUE	reported	igd	563946	5.60E-05	31.58570704
8	38888285	-0.022858	0.004105	2.63E-08	521594	ieu-b-31	rs35108724	A	G	0.056937	monocyte cell count || id:ieu-b-31	TRUE	reported	igd	563946	5.61E-05	31.64478057
10	126439381	-0.014324	0.002538	1.70E-08	521571	ieu-b-31	rs111456533	A	G	0.163516	monocyte cell count || id:ieu-b-31	TRUE	reported	igd	563946	5.61E-05	31.65460294
1	23685408	-0.016969	0.002951	9.16E-09	521592	ieu-b-31	rs628615	C	T	0.112511	monocyte cell count || id:ieu-b-31	TRUE	reported	igd	563946	5.75E-05	32.43108015
6	44572306	-0.034748	0.006118	1.38E-08	521198	ieu-b-31	rs1283945	C	T	0.975589	monocyte cell count || id:ieu-b-31	TRUE	reported	igd	563946	5.75E-05	32.43418909
6	89832717	-0.011668	0.002031	9.49E-09	521593	ieu-b-31	rs12207691	G	A	0.304304	monocyte cell count || id:ieu-b-31	TRUE	reported	igd	563946	5.76E-05	32.50955459
11	46249863	0.028777	0.00505	1.24E-08	521594	ieu-b-31	rs9734613	G	A	0.963842	monocyte cell count || id:ieu-b-31	TRUE	reported	igd	563946	5.77E-05	32.553098
21	39600499	-0.011367	0.001982	1.01E-08	521592	ieu-b-31	rs2836220	C	A	0.338458	monocyte cell count || id:ieu-b-31	TRUE	reported	igd	563946	5.79E-05	32.63210059
17	79389411	-0.014142	0.002545	2.83E-08	477037	ieu-b-31	rs11655888	T	C	0.180123	monocyte cell count || id:ieu-b-31	TRUE	reported	igd	563946	5.91E-05	33.31433676
10	79697211	0.011157	0.001931	7.83E-09	520653	ieu-b-31	rs1781799	T	C	0.612681	monocyte cell count || id:ieu-b-31	TRUE	reported	igd	563946	5.91E-05	33.31882786
7	949115	0.014255	0.002608	4.71E-08	475157	ieu-b-31	rs2885735	G	A	0.82342	monocyte cell count || id:ieu-b-31	TRUE	reported	igd	563946	5.91E-05	33.32644639
3	150947555	0.014253	0.002453	6.42E-09	520653	ieu-b-31	rs7620353	T	C	0.823086	monocyte cell count || id:ieu-b-31	TRUE	reported	igd	563946	5.92E-05	33.36657718
5	60733933	0.010894	0.001878	6.79E-09	521592	ieu-b-31	rs7720894	C	G	0.502519	monocyte cell count || id:ieu-b-31	TRUE	reported	igd	563946	5.93E-05	33.46535793
5	150613352	-0.029748	0.005137	7.20E-09	519506	ieu-b-31	rs80027325	C	T	0.034837	monocyte cell count || id:ieu-b-31	TRUE	reported	igd	563946	5.95E-05	33.56207321
4	148291438	0.014459	0.002482	5.82E-09	521591	ieu-b-31	rs28612496	A	G	0.172531	monocyte cell count || id:ieu-b-31	TRUE	reported	igd	563946	5.97E-05	33.66567207
13	48964748	-0.012315	0.002103	4.90E-09	521592	ieu-b-31	rs9526475	C	T	0.727988	monocyte cell count || id:ieu-b-31	TRUE	reported	igd	563946	6.01E-05	33.87452224
14	75820645	-0.011333	0.001949	6.20E-09	520192	ieu-b-31	rs2063996	C	T	0.625943	monocyte cell count || id:ieu-b-31	TRUE	reported	igd	563946	6.01E-05	33.919891
2	228321982	-0.011119	0.001889	4.07E-09	520549	ieu-b-31	rs12694733	A	G	0.582142	monocyte cell count || id:ieu-b-31	TRUE	reported	igd	563946	6.01E-05	33.92198158
4	185396920	-0.011125	0.001905	5.34E-09	519571	ieu-b-31	rs1425553	A	G	0.578634	monocyte cell count || id:ieu-b-31	TRUE	reported	igd	563946	6.04E-05	34.0373441
1	44080009	0.01153	0.001956	3.89E-09	521590	ieu-b-31	rs55684236	A	G	0.348464	monocyte cell count || id:ieu-b-31	TRUE	reported	igd	563946	6.04E-05	34.04451428
5	78201833	-0.011032	0.001879	4.48E-09	521565	ieu-b-31	rs6865582	G	C	0.461058	monocyte cell count || id:ieu-b-31	TRUE	reported	igd	563946	6.05E-05	34.11130562
19	3386359	0.011503	0.002104	4.70E-08	476901	ieu-b-31	rs79939614	T	C	0.645986	monocyte cell count || id:ieu-b-31	TRUE	reported	igd	563946	6.05E-05	34.13170968
10	103832689	0.011056	0.001916	8.15E-09	520652	ieu-b-31	rs11191206	C	G	0.453222	monocyte cell count || id:ieu-b-31	TRUE	reported	igd	563946	6.06E-05	34.16727653
8	74928829	-0.018768	0.003291	1.21E-08	519733	ieu-b-31	rs149902937	A	G	0.095147	monocyte cell count || id:ieu-b-31	TRUE	reported	igd	563946	6.07E-05	34.2059327
18	19726151	0.018187	0.003113	5.27E-09	520649	ieu-b-31	rs2013605	T	G	0.102362	monocyte cell count || id:ieu-b-31	TRUE	reported	igd	563946	6.08E-05	34.28108043
6	160980401	0.015482	0.002645	4.93E-09	520654	ieu-b-31	rs73784287	G	A	0.14927	monocyte cell count || id:ieu-b-31	TRUE	reported	igd	563946	6.09E-05	34.33292637
7	73042614	0.012376	0.002112	4.73E-09	521583	ieu-b-31	rs7786376	G	A	0.275978	monocyte cell count || id:ieu-b-31	TRUE	reported	igd	563946	6.12E-05	34.52068357
2	43556575	0.021951	0.003688	2.73E-09	521594	ieu-b-31	rs78218855	T	C	0.068442	monocyte cell count || id:ieu-b-31	TRUE	reported	igd	563946	6.14E-05	34.65244416
2	161080233	0.016018	0.002733	4.72E-09	520653	ieu-b-31	rs13032491	T	C	0.139101	monocyte cell count || id:ieu-b-31	TRUE	reported	igd	563946	6.15E-05	34.65705846
1	54955589	0.013122	0.002203	2.65E-09	521590	ieu-b-31	rs34417629	A	G	0.23399	monocyte cell count || id:ieu-b-31	TRUE	reported	igd	563946	6.17E-05	34.8116483
9	130608946	0.029528	0.005259	2.02E-08	478116	ieu-b-31	rs41381344	A	G	0.036862	monocyte cell count || id:ieu-b-31	TRUE	reported	igd	563946	6.19E-05	34.91631007
20	8140925	-0.011197	0.001883	2.80E-09	521592	ieu-b-31	rs2327028	T	C	0.474846	monocyte cell count || id:ieu-b-31	TRUE	reported	igd	563946	6.25E-05	35.26435546
3	185903842	-0.01154	0.001922	1.97E-09	520464	ieu-b-31	rs2018092	C	T	0.614987	monocyte cell count || id:ieu-b-31	TRUE	reported	igd	563946	6.31E-05	35.56692443
4	185237116	0.01173	0.001975	2.96E-09	519573	ieu-b-31	rs56058420	G	A	0.356231	monocyte cell count || id:ieu-b-31	TRUE	reported	igd	563946	6.31E-05	35.59190051
7	47451572	0.011294	0.001879	1.92E-09	521593	ieu-b-31	rs17544073	T	C	0.449385	monocyte cell count || id:ieu-b-31	TRUE	reported	igd	563946	6.31E-05	35.60045662
1	111208718	-0.01493	0.002483	1.87E-09	520513	ieu-b-31	rs56795609	T	A	0.17201	monocyte cell count || id:ieu-b-31	TRUE	reported	igd	563946	6.35E-05	35.80898034
3	187429202	0.01367	0.002253	1.33E-09	521592	ieu-b-31	rs56925909	G	C	0.218542	monocyte cell count || id:ieu-b-31	TRUE	reported	igd	563946	6.38E-05	35.99741217
3	124342954	-0.015065	0.002485	1.39E-09	521591	ieu-b-31	rs663202	C	G	0.170566	monocyte cell count || id:ieu-b-31	TRUE	reported	igd	563946	6.42E-05	36.21649658
7	149172894	-0.012993	0.002145	1.42E-09	521586	ieu-b-31	rs62491927	A	C	0.256754	monocyte cell count || id:ieu-b-31	TRUE	reported	igd	563946	6.44E-05	36.33813508
17	1319765	0.012567	0.002108	2.58E-09	521590	ieu-b-31	rs4411554	G	C	0.714191	monocyte cell count || id:ieu-b-31	TRUE	reported	igd	563946	6.45E-05	36.36197645
12	1079129	0.011735	0.001983	3.34E-09	518758	ieu-b-31	rs7971382	A	G	0.373961	monocyte cell count || id:ieu-b-31	TRUE	reported	igd	563946	6.45E-05	36.36535819
14	25281444	0.013854	0.002281	1.28E-09	521590	ieu-b-31	rs1052484	C	G	0.215829	monocyte cell count || id:ieu-b-31	TRUE	reported	igd	563946	6.50E-05	36.64081581
2	162913498	0.011782	0.001944	1.40E-09	520654	ieu-b-31	rs6733162	C	G	0.62363	monocyte cell count || id:ieu-b-31	TRUE	reported	igd	563946	6.52E-05	36.75143593
15	63837491	0.011932	0.00199	2.10E-09	521593	ieu-b-31	rs62011334	G	A	0.355185	monocyte cell count || id:ieu-b-31	TRUE	reported	igd	563946	6.52E-05	36.7798994
22	18235288	0.011444	0.001949	4.47E-09	478113	ieu-b-31	rs181407	G	C	0.511885	monocyte cell count || id:ieu-b-31	TRUE	reported	igd	563946	6.54E-05	36.91005185
11	121578945	-0.01382	0.002263	1.05E-09	519113	ieu-b-31	rs662333	A	G	0.779527	monocyte cell count || id:ieu-b-31	TRUE	reported	igd	563946	6.56E-05	37.02517741
1	31194784	0.012761	0.002093	1.12E-09	520653	ieu-b-31	rs74765249	T	C	0.281465	monocyte cell count || id:ieu-b-31	TRUE	reported	igd	563946	6.59E-05	37.14807606
14	60040825	-0.01149	0.001887	1.18E-09	520511	ieu-b-31	rs61985545	A	G	0.495161	monocyte cell count || id:ieu-b-31	TRUE	reported	igd	563946	6.60E-05	37.22494191
13	78404049	-0.014028	0.002287	8.88E-10	521591	ieu-b-31	rs1146933	C	T	0.786362	monocyte cell count || id:ieu-b-31	TRUE	reported	igd	563946	6.61E-05	37.28955739
21	16583936	-0.022337	0.003693	1.51E-09	520653	ieu-b-31	rs57221391	G	T	0.07144	monocyte cell count || id:ieu-b-31	TRUE	reported	igd	563946	6.62E-05	37.33325281
12	21388829	-0.015721	0.002549	7.11E-10	521589	ieu-b-31	rs73067080	C	T	0.160101	monocyte cell count || id:ieu-b-31	TRUE	reported	igd	563946	6.65E-05	37.48662034
15	86288673	-0.01168	0.001894	7.16E-10	520192	ieu-b-31	rs11631419	T	C	0.572619	monocyte cell count || id:ieu-b-31	TRUE	reported	igd	563946	6.68E-05	37.6583794
1	9182141	-0.014095	0.002289	7.63E-10	520509	ieu-b-31	rs12144117	T	C	0.215407	monocyte cell count || id:ieu-b-31	TRUE	reported	igd	563946	6.72E-05	37.87298562
5	35396119	0.016004	0.002607	8.58E-10	521594	ieu-b-31	rs445611	G	A	0.844726	monocyte cell count || id:ieu-b-31	TRUE	reported	igd	563946	6.72E-05	37.89368539
3	42945097	-0.035802	0.005896	1.30E-09	521194	ieu-b-31	rs111556916	G	C	0.02697	monocyte cell count || id:ieu-b-31	TRUE	reported	igd	563946	6.73E-05	37.94171412
2	232272826	-0.013558	0.002191	6.32E-10	520650	ieu-b-31	rs12993696	G	A	0.241702	monocyte cell count || id:ieu-b-31	TRUE	reported	igd	563946	6.74E-05	38.00201756
5	1280477	0.017435	0.002996	6.07E-09	474344	ieu-b-31	rs13167280	A	G	0.128106	monocyte cell count || id:ieu-b-31	TRUE	reported	igd	563946	6.79E-05	38.29768578
10	3917237	0.011664	0.001872	4.79E-10	520191	ieu-b-31	rs11252148	A	G	0.483966	monocyte cell count || id:ieu-b-31	TRUE	reported	igd	563946	6.80E-05	38.32513387
3	58029016	-0.012373	0.001985	4.71E-10	521568	ieu-b-31	rs11130612	T	C	0.334436	monocyte cell count || id:ieu-b-31	TRUE	reported	igd	563946	6.82E-05	38.43690806
18	45599257	0.013323	0.002145	5.39E-10	520506	ieu-b-31	rs9963693	C	T	0.260621	monocyte cell count || id:ieu-b-31	TRUE	reported	igd	563946	6.84E-05	38.58124701
8	43719739	-0.047706	0.007969	2.21E-09	476441	ieu-b-31	rs113155021	A	G	0.015283	monocyte cell count || id:ieu-b-31	TRUE	reported	igd	563946	6.85E-05	38.63329791
9	130313865	-0.013064	0.002133	9.39E-10	520473	ieu-b-31	rs2253843	G	A	0.278303	monocyte cell count || id:ieu-b-31	TRUE	reported	igd	563946	6.86E-05	38.66525534
14	105268228	0.019449	0.003249	2.20E-09	476100	ieu-b-31	rs4983387	A	G	0.899135	monocyte cell count || id:ieu-b-31	TRUE	reported	igd	563946	6.86E-05	38.69507771
6	20838445	-0.028574	0.004614	6.10E-10	521593	ieu-b-31	rs9295484	T	G	0.955853	monocyte cell count || id:ieu-b-31	TRUE	reported	igd	563946	6.89E-05	38.86245999
1	221060393	-0.016907	0.002685	3.11E-10	521583	ieu-b-31	rs2784250	G	T	0.140201	monocyte cell count || id:ieu-b-31	TRUE	reported	igd	563946	6.89E-05	38.86664545
20	38567137	-0.01353	0.002174	4.99E-10	521592	ieu-b-31	rs932641	A	G	0.251475	monocyte cell count || id:ieu-b-31	TRUE	reported	igd	563946	6.89E-05	38.86803878
10	111929369	-0.020412	0.003252	3.56E-10	521589	ieu-b-31	rs7095778	G	A	0.091164	monocyte cell count || id:ieu-b-31	TRUE	reported	igd	563946	6.90E-05	38.93820926
3	119865160	0.012652	0.00201	3.16E-10	521564	ieu-b-31	rs13073885	C	T	0.315326	monocyte cell count || id:ieu-b-31	TRUE	reported	igd	563946	6.91E-05	38.98144905
16	28076858	0.012805	0.002092	9.49E-10	520509	ieu-b-31	rs205422	C	T	0.697421	monocyte cell count || id:ieu-b-31	TRUE	reported	igd	563946	6.92E-05	39.02914169
9	93571337	0.014337	0.002274	3.00E-10	520651	ieu-b-31	rs290243	A	G	0.214516	monocyte cell count || id:ieu-b-31	TRUE	reported	igd	563946	6.93E-05	39.06696418
6	147694334	0.011811	0.001874	3.01E-10	521560	ieu-b-31	rs9390460	C	T	0.53796	monocyte cell count || id:ieu-b-31	TRUE	reported	igd	563946	6.93E-05	39.11100661
2	145477217	0.012622	0.002009	3.45E-10	519575	ieu-b-31	rs3856364	G	C	0.67981	monocyte cell count || id:ieu-b-31	TRUE	reported	igd	563946	6.94E-05	39.1153988
7	106517136	0.012802	0.002041	3.69E-10	521576	ieu-b-31	rs13225324	A	G	0.305023	monocyte cell count || id:ieu-b-31	TRUE	reported	igd	563946	6.95E-05	39.18815524
5	110962584	0.014834	0.002354	3.01E-10	521591	ieu-b-31	rs10478058	G	A	0.196989	monocyte cell count || id:ieu-b-31	TRUE	reported	igd	563946	6.96E-05	39.26234459
10	80923862	-0.011909	0.00196	1.26E-09	478114	ieu-b-31	rs1749824	A	C	0.432497	monocyte cell count || id:ieu-b-31	TRUE	reported	igd	563946	6.96E-05	39.26431852
16	56999328	-0.011946	0.00189	2.70E-10	520647	ieu-b-31	rs11508026	T	C	0.431325	monocyte cell count || id:ieu-b-31	TRUE	reported	igd	563946	7.00E-05	39.48300229
1	10633245	0.011892	0.001876	2.41E-10	521593	ieu-b-31	rs6687430	A	G	0.54337	monocyte cell count || id:ieu-b-31	TRUE	reported	igd	563946	7.02E-05	39.57914003
21	36238307	0.014581	0.00235	5.68E-10	521588	ieu-b-31	rs35068491	C	T	0.20924	monocyte cell count || id:ieu-b-31	TRUE	reported	igd	563946	7.04E-05	39.67898515
5	132322852	-0.016504	0.002625	3.33E-10	521592	ieu-b-31	rs12332674	G	T	0.152382	monocyte cell count || id:ieu-b-31	TRUE	reported	igd	563946	7.04E-05	39.68339367
12	122225420	0.015377	0.002468	4.78E-10	521590	ieu-b-31	rs7308348	C	T	0.182113	monocyte cell count || id:ieu-b-31	TRUE	reported	igd	563946	7.04E-05	39.72592796
6	6680510	-0.012146	0.00195	4.88E-10	516280	ieu-b-31	rs3761986	C	T	0.394272	monocyte cell count || id:ieu-b-31	TRUE	reported	igd	563946	7.05E-05	39.74081035
15	53013475	-0.01218	0.00191	1.86E-10	521587	ieu-b-31	rs6493575	T	C	0.395673	monocyte cell count || id:ieu-b-31	TRUE	reported	igd	563946	7.09E-05	40.01287703
2	170493863	0.013527	0.002103	1.29E-10	520195	ieu-b-31	rs8207	G	A	0.26667	monocyte cell count || id:ieu-b-31	TRUE	reported	igd	563946	7.16E-05	40.36209041
2	202151400	-0.015614	0.002431	1.39E-10	520651	ieu-b-31	rs17860428	A	G	0.179529	monocyte cell count || id:ieu-b-31	TRUE	reported	igd	563946	7.18E-05	40.5063738
1	198566554	-0.02404	0.003738	1.31E-10	521590	ieu-b-31	rs12747432	T	G	0.066638	monocyte cell count || id:ieu-b-31	TRUE	reported	igd	563946	7.19E-05	40.54508312
4	72615362	-0.013213	0.002061	1.48E-10	521593	ieu-b-31	rs11723621	G	A	0.290773	monocyte cell count || id:ieu-b-31	TRUE	reported	igd	563946	7.20E-05	40.61060478
3	141650739	-0.016163	0.002511	1.25E-10	521592	ieu-b-31	rs1976633	G	A	0.834784	monocyte cell count || id:ieu-b-31	TRUE	reported	igd	563946	7.21E-05	40.64128571
10	61645945	-0.012535	0.001945	1.19E-10	520655	ieu-b-31	rs1180658	A	C	0.633894	monocyte cell count || id:ieu-b-31	TRUE	reported	igd	563946	7.29E-05	41.13105168
7	73489643	-0.01425	0.002263	3.14E-10	519576	ieu-b-31	rs1091815	A	G	0.76516	monocyte cell count || id:ieu-b-31	TRUE	reported	igd	563946	7.30E-05	41.15775991
6	131114386	0.012242	0.001903	1.31E-10	520192	ieu-b-31	rs761841	C	T	0.576839	monocyte cell count || id:ieu-b-31	TRUE	reported	igd	563946	7.32E-05	41.26318549
1	235257838	0.012209	0.001915	1.89E-10	521591	ieu-b-31	rs4269828	G	A	0.560056	monocyte cell count || id:ieu-b-31	TRUE	reported	igd	563946	7.35E-05	41.42732764
2	237817538	-0.013036	0.002014	9.89E-11	520647	ieu-b-31	rs30102	C	G	0.316993	monocyte cell count || id:ieu-b-31	TRUE	reported	igd	563946	7.36E-05	41.5012775
5	88223420	-0.012414	0.001944	1.77E-10	520652	ieu-b-31	rs190982	A	G	0.602656	monocyte cell count || id:ieu-b-31	TRUE	reported	igd	563946	7.38E-05	41.62532687
20	3649713	-0.012645	0.001982	1.84E-10	520651	ieu-b-31	rs628965	G	A	0.630893	monocyte cell count || id:ieu-b-31	TRUE	reported	igd	563946	7.45E-05	41.9994861
15	40397421	0.015004	0.002338	1.42E-10	519573	ieu-b-31	rs62018159	A	G	0.209149	monocyte cell count || id:ieu-b-31	TRUE	reported	igd	563946	7.45E-05	42.00131538
6	2886067	-0.014689	0.002241	5.78E-11	520190	ieu-b-31	rs12530071	C	T	0.224608	monocyte cell count || id:ieu-b-31	TRUE	reported	igd	563946	7.52E-05	42.3867009
17	25856325	-0.019484	0.002995	8.00E-11	521588	ieu-b-31	rs62057793	A	G	0.111608	monocyte cell count || id:ieu-b-31	TRUE	reported	igd	563946	7.53E-05	42.45754495
1	223231657	-0.024784	0.003776	5.45E-11	521594	ieu-b-31	rs113292043	T	C	0.065718	monocyte cell count || id:ieu-b-31	TRUE	reported	igd	563946	7.54E-05	42.54062401
5	100162317	0.012909	0.001966	5.35E-11	520514	ieu-b-31	rs2548257	A	C	0.653021	monocyte cell count || id:ieu-b-31	TRUE	reported	igd	563946	7.55E-05	42.59065452
12	101864287	0.012577	0.001978	2.12E-10	520486	ieu-b-31	rs7975680	C	A	0.60413	monocyte cell count || id:ieu-b-31	TRUE	reported	igd	563946	7.57E-05	42.67130762
13	28656796	0.055059	0.009919	2.92E-08	517305	ieu-b-31	rs150042404	T	C	0.012654	monocyte cell count || id:ieu-b-31	TRUE	reported	igd	563946	7.58E-05	42.72211208
2	102145661	0.012709	0.001997	2.02E-10	520194	ieu-b-31	rs6745920	C	T	0.619377	monocyte cell count || id:ieu-b-31	TRUE	reported	igd	563946	7.62E-05	42.95086483
5	17399899	-0.012387	0.001912	9.61E-11	520509	ieu-b-31	rs964752	G	C	0.539949	monocyte cell count || id:ieu-b-31	TRUE	reported	igd	563946	7.62E-05	42.99224051
20	61574727	-0.015251	0.002338	7.15E-11	521591	ieu-b-31	rs2295481	T	C	0.207397	monocyte cell count || id:ieu-b-31	TRUE	reported	igd	563946	7.65E-05	43.12747294
7	6881302	0.015633	0.002594	1.73E-09	475605	ieu-b-31	rs13229868	A	G	0.197255	monocyte cell count || id:ieu-b-31	TRUE	reported	igd	563946	7.74E-05	43.65056562
3	39149843	0.041426	0.006385	8.99E-11	521590	ieu-b-31	rs13077681	G	T	0.02315	monocyte cell count || id:ieu-b-31	TRUE	reported	igd	563946	7.76E-05	43.77483963
17	32654403	0.015743	0.002369	3.12E-11	520194	ieu-b-31	rs1594541	C	T	0.195904	monocyte cell count || id:ieu-b-31	TRUE	reported	igd	563946	7.81E-05	44.03784764
7	65347962	0.012783	0.001915	2.57E-11	519575	ieu-b-31	rs73142138	G	A	0.399541	monocyte cell count || id:ieu-b-31	TRUE	reported	igd	563946	7.84E-05	44.21914253
18	42094299	0.018719	0.002766	1.36E-11	521591	ieu-b-31	rs11082397	G	T	0.128716	monocyte cell count || id:ieu-b-31	TRUE	reported	igd	563946	7.86E-05	44.32591127
8	27190945	-0.017907	0.00267	2.08E-11	520653	ieu-b-31	rs62502392	A	G	0.143097	monocyte cell count || id:ieu-b-31	TRUE	reported	igd	563946	7.86E-05	44.35146699
1	89332165	-0.012614	0.001878	1.94E-11	521591	ieu-b-31	rs2810883	T	C	0.544768	monocyte cell count || id:ieu-b-31	TRUE	reported	igd	563946	7.89E-05	44.50925
3	123104279	0.018373	0.002728	1.69E-11	520650	ieu-b-31	rs58011825	C	A	0.137161	monocyte cell count || id:ieu-b-31	TRUE	reported	igd	563946	7.99E-05	45.06311795
4	79515724	0.013851	0.002057	1.72E-11	520512	ieu-b-31	rs1587222	G	A	0.701806	monocyte cell count || id:ieu-b-31	TRUE	reported	igd	563946	8.03E-05	45.28757714
7	130742066	-0.014372	0.002148	2.28E-11	519112	ieu-b-31	rs7803075	G	A	0.735284	monocyte cell count || id:ieu-b-31	TRUE	reported	igd	563946	8.04E-05	45.34930366
1	9307033	0.014654	0.002156	1.11E-11	520185	ieu-b-31	rs7524046	A	G	0.251336	monocyte cell count || id:ieu-b-31	TRUE	reported	igd	563946	8.08E-05	45.57798258
13	114897534	-0.01367	0.002053	2.88E-11	520193	ieu-b-31	rs55860328	A	G	0.682365	monocyte cell count || id:ieu-b-31	TRUE	reported	igd	563946	8.10E-05	45.68601526
2	27752871	0.012908	0.001889	8.58E-12	521587	ieu-b-31	rs6753534	T	C	0.562248	monocyte cell count || id:ieu-b-31	TRUE	reported	igd	563946	8.20E-05	46.25679823
3	168864643	0.025005	0.003657	8.35E-12	520655	ieu-b-31	rs7633965	C	A	0.929301	monocyte cell count || id:ieu-b-31	TRUE	reported	igd	563946	8.22E-05	46.33669475
3	107296969	-0.016569	0.002414	7.01E-12	521592	ieu-b-31	rs62261974	G	A	0.183464	monocyte cell count || id:ieu-b-31	TRUE	reported	igd	563946	8.23E-05	46.38958531
2	54787592	0.02413	0.003587	1.80E-11	521593	ieu-b-31	rs75475627	G	C	0.076659	monocyte cell count || id:ieu-b-31	TRUE	reported	igd	563946	8.24E-05	46.48808848
4	120401835	-0.013729	0.001995	6.18E-12	520193	ieu-b-31	rs10518329	G	A	0.330665	monocyte cell count || id:ieu-b-31	TRUE	reported	igd	563946	8.34E-05	47.05565097
5	32214314	-0.040259	0.005861	6.73E-12	521131	ieu-b-31	rs116619972	A	G	0.026454	monocyte cell count || id:ieu-b-31	TRUE	reported	igd	563946	8.35E-05	47.08429007
6	137593036	-0.01482	0.002297	1.14E-10	520509	ieu-b-31	rs2797681	C	G	0.255654	monocyte cell count || id:ieu-b-31	TRUE	reported	igd	563946	8.36E-05	47.14396857
11	33904180	0.012936	0.001888	7.62E-12	520511	ieu-b-31	rs1885525	A	G	0.506048	monocyte cell count || id:ieu-b-31	TRUE	reported	igd	563946	8.37E-05	47.18226489
18	3448755	-0.014997	0.002226	1.68E-11	520187	ieu-b-31	rs238136	G	A	0.250043	monocyte cell count || id:ieu-b-31	TRUE	reported	igd	563946	8.44E-05	47.57321014
8	106578940	-0.016555	0.002389	4.35E-12	521592	ieu-b-31	rs72673751	C	T	0.189986	monocyte cell count || id:ieu-b-31	TRUE	reported	igd	563946	8.44E-05	47.5745957
16	10988396	0.016179	0.002344	5.28E-12	520653	ieu-b-31	rs12934481	T	G	0.202264	monocyte cell count || id:ieu-b-31	TRUE	reported	igd	563946	8.45E-05	47.64132111
6	151686905	0.013538	0.001949	3.92E-12	520194	ieu-b-31	rs11155787	T	C	0.637971	monocyte cell count || id:ieu-b-31	TRUE	reported	igd	563946	8.47E-05	47.74809654
1	156304782	0.013022	0.001864	2.97E-12	521592	ieu-b-31	rs3762281	G	A	0.505158	monocyte cell count || id:ieu-b-31	TRUE	reported	igd	563946	8.48E-05	47.81365753
19	47545719	-0.020765	0.003177	6.50E-11	475639	ieu-b-31	rs4577206	T	C	0.88902	monocyte cell count || id:ieu-b-31	TRUE	reported	igd	563946	8.51E-05	47.98693944
12	109840940	0.013507	0.001953	4.79E-12	519115	ieu-b-31	rs9943753	G	A	0.627675	monocyte cell count || id:ieu-b-31	TRUE	reported	igd	563946	8.53E-05	48.09255384
8	41630405	0.015384	0.002209	3.44E-12	520188	ieu-b-31	rs4737009	A	G	0.235763	monocyte cell count || id:ieu-b-31	TRUE	reported	igd	563946	8.53E-05	48.10002121
1	204276040	-0.016032	0.00229	2.66E-12	520653	ieu-b-31	rs9787298	C	A	0.210661	monocyte cell count || id:ieu-b-31	TRUE	reported	igd	563946	8.55E-05	48.20878777
2	182425330	-0.046726	0.00679	6.15E-12	520654	ieu-b-31	rs34743120	A	G	0.020053	monocyte cell count || id:ieu-b-31	TRUE	reported	igd	563946	8.58E-05	48.39521176
1	66128239	0.018875	0.002862	4.38E-11	478108	ieu-b-31	rs6664626	T	G	0.142992	monocyte cell count || id:ieu-b-31	TRUE	reported	igd	563946	8.73E-05	49.24639411
1	243987674	0.02083	0.002957	1.93E-12	521593	ieu-b-31	rs6429438	G	A	0.886382	monocyte cell count || id:ieu-b-31	TRUE	reported	igd	563946	8.74E-05	49.28906051
12	32552769	0.014146	0.001997	1.45E-12	521581	ieu-b-31	rs2651369	G	C	0.325619	monocyte cell count || id:ieu-b-31	TRUE	reported	igd	563946	8.79E-05	49.56630183
7	17167825	-0.028498	0.004027	1.53E-12	521577	ieu-b-31	rs17700436	T	C	0.057432	monocyte cell count || id:ieu-b-31	TRUE	reported	igd	563946	8.79E-05	49.59062254
17	27329227	-0.023586	0.003497	1.58E-11	521548	ieu-b-31	rs71368117	C	T	0.086908	monocyte cell count || id:ieu-b-31	TRUE	reported	igd	563946	8.83E-05	49.79516819
3	159923303	-0.013584	0.001931	2.07E-12	520651	ieu-b-31	rs16831132	T	C	0.39739	monocyte cell count || id:ieu-b-31	TRUE	reported	igd	563946	8.84E-05	49.84400991
5	75594360	-0.022555	0.003179	1.35E-12	520193	ieu-b-31	rs31243	G	A	0.09625	monocyte cell count || id:ieu-b-31	TRUE	reported	igd	563946	8.85E-05	49.9159253
9	35018686	0.014748	0.002069	1.07E-12	521594	ieu-b-31	rs10814193	C	A	0.715571	monocyte cell count || id:ieu-b-31	TRUE	reported	igd	563946	8.85E-05	49.93410758
4	154385925	0.013596	0.001922	1.58E-12	521589	ieu-b-31	rs7687559	C	G	0.398128	monocyte cell count || id:ieu-b-31	TRUE	reported	igd	563946	8.86E-05	49.96358877
11	220243	0.013363	0.001888	1.53E-12	518722	ieu-b-31	rs10902106	C	T	0.540451	monocyte cell count || id:ieu-b-31	TRUE	reported	igd	563946	8.87E-05	50.02655385
16	74597758	-0.016699	0.002341	1.02E-12	520649	ieu-b-31	rs36026517	C	G	0.198672	monocyte cell count || id:ieu-b-31	TRUE	reported	igd	563946	8.88E-05	50.07632502
3	71817778	-0.020844	0.002927	1.11E-12	520654	ieu-b-31	rs13094390	G	A	0.115983	monocyte cell count || id:ieu-b-31	TRUE	reported	igd	563946	8.91E-05	50.24834409
7	49837504	-0.021599	0.003013	7.88E-13	521591	ieu-b-31	rs13238198	T	C	0.107602	monocyte cell count || id:ieu-b-31	TRUE	reported	igd	563946	8.96E-05	50.53021064
10	89851815	-0.014711	0.00207	1.23E-12	520192	ieu-b-31	rs2184697	G	T	0.292709	monocyte cell count || id:ieu-b-31	TRUE	reported	igd	563946	8.96E-05	50.53863328
5	133871101	-0.016638	0.002346	1.38E-12	520190	ieu-b-31	rs329125	A	C	0.207081	monocyte cell count || id:ieu-b-31	TRUE	reported	igd	563946	9.09E-05	51.27158893
21	36407530	-0.026093	0.003673	1.27E-12	521591	ieu-b-31	rs73203055	G	C	0.072008	monocyte cell count || id:ieu-b-31	TRUE	reported	igd	563946	9.10E-05	51.31903776
9	130732588	0.02217	0.003107	1.00E-12	521579	ieu-b-31	rs11792030	A	G	0.103551	monocyte cell count || id:ieu-b-31	TRUE	reported	igd	563946	9.13E-05	51.46558084
12	108707583	-0.026771	0.003761	1.14E-12	521590	ieu-b-31	rs4365101	A	G	0.068386	monocyte cell count || id:ieu-b-31	TRUE	reported	igd	563946	9.13E-05	51.50365305
7	114651694	-0.023333	0.00323	5.30E-13	521594	ieu-b-31	rs62470670	G	A	0.092471	monocyte cell count || id:ieu-b-31	TRUE	reported	igd	563946	9.14E-05	51.53625905
1	110229787	-0.014405	0.002267	2.16E-10	518098	ieu-b-31	rs36209093	T	C	0.662691	monocyte cell count || id:ieu-b-31	TRUE	reported	igd	563946	9.28E-05	52.32048885
6	45533239	0.027219	0.003757	4.52E-13	520654	ieu-b-31	rs115202835	A	G	0.067747	monocyte cell count || id:ieu-b-31	TRUE	reported	igd	563946	9.36E-05	52.78065918
2	182846767	0.045684	0.006336	5.80E-13	520654	ieu-b-31	rs145447411	C	T	0.023067	monocyte cell count || id:ieu-b-31	TRUE	reported	igd	563946	9.41E-05	53.05068182
5	57202727	-0.016977	0.002327	3.14E-13	521592	ieu-b-31	rs74735005	C	T	0.206468	monocyte cell count || id:ieu-b-31	TRUE	reported	igd	563946	9.44E-05	53.26550969
2	64993045	0.015051	0.002047	2.00E-13	520194	ieu-b-31	rs2136451	A	G	0.298482	monocyte cell count || id:ieu-b-31	TRUE	reported	igd	563946	9.49E-05	53.50505994
1	92041502	-0.016005	0.002181	2.23E-13	520190	ieu-b-31	rs4658231	G	A	0.24867	monocyte cell count || id:ieu-b-31	TRUE	reported	igd	563946	9.57E-05	53.98499054
13	108916149	-0.018259	0.002489	2.27E-13	521592	ieu-b-31	rs17498743	G	T	0.17382	monocyte cell count || id:ieu-b-31	TRUE	reported	igd	563946	9.58E-05	54.0052479
10	3821561	-0.014337	0.001938	1.45E-13	519568	ieu-b-31	rs17731	A	G	0.373507	monocyte cell count || id:ieu-b-31	TRUE	reported	igd	563946	9.62E-05	54.25494089
13	92009193	0.021517	0.002926	2.02E-13	521593	ieu-b-31	rs60699901	C	T	0.118119	monocyte cell count || id:ieu-b-31	TRUE	reported	igd	563946	9.65E-05	54.40026997
4	36305937	0.046464	0.006392	3.78E-13	521594	ieu-b-31	rs73809166	C	T	0.023149	monocyte cell count || id:ieu-b-31	TRUE	reported	igd	563946	9.76E-05	55.06835862
17	7526962	0.017631	0.002367	9.89E-14	518761	ieu-b-31	rs9898876	T	G	0.197491	monocyte cell count || id:ieu-b-31	TRUE	reported	igd	563946	9.85E-05	55.57249326
9	38197033	-0.014062	0.00187	5.66E-14	521588	ieu-b-31	rs7861055	G	A	0.487561	monocyte cell count || id:ieu-b-31	TRUE	reported	igd	563946	9.88E-05	55.72809682
17	77781725	0.014068	0.001948	5.38E-13	475322	ieu-b-31	rs745570	G	A	0.513574	monocyte cell count || id:ieu-b-31	TRUE	reported	igd	563946	9.89E-05	55.76907622
2	8443859	0.017402	0.002313	5.62E-14	519576	ieu-b-31	rs3111414	G	C	0.794447	monocyte cell count || id:ieu-b-31	TRUE	reported	igd	563946	9.89E-05	55.78224767
15	80679076	0.040748	0.005471	9.92E-14	521591	ieu-b-31	rs72743796	A	G	0.030784	monocyte cell count || id:ieu-b-31	TRUE	reported	igd	563946	9.91E-05	55.88139364
2	220040330	0.014398	0.001903	3.98E-14	520189	ieu-b-31	rs1127101	G	A	0.603537	monocyte cell count || id:ieu-b-31	TRUE	reported	igd	563946	9.92E-05	55.95256034
10	114712154	-0.014194	0.001881	4.71E-14	521587	ieu-b-31	rs7094871	G	C	0.542571	monocyte cell count || id:ieu-b-31	TRUE	reported	igd	563946	0.000100005	56.40262066
8	144638734	-0.020315	0.002802	4.33E-13	476031	ieu-b-31	rs10099546	G	A	0.143315	monocyte cell count || id:ieu-b-31	TRUE	reported	igd	563946	0.000101339	57.15529272
12	88843474	-0.015568	0.002051	3.35E-14	520653	ieu-b-31	rs11104881	C	T	0.702076	monocyte cell count || id:ieu-b-31	TRUE	reported	igd	563946	0.000101388	57.18278113
12	125316743	0.020359	0.002724	8.16E-14	521592	ieu-b-31	rs11057841	T	C	0.143569	monocyte cell count || id:ieu-b-31	TRUE	reported	igd	563946	0.000101929	57.48786559
16	30927509	-0.016721	0.002191	2.40E-14	521587	ieu-b-31	rs7185007	T	C	0.240169	monocyte cell count || id:ieu-b-31	TRUE	reported	igd	563946	0.000102044	57.55310347
11	118734516	0.056153	0.008115	4.71E-12	517649	ieu-b-31	rs71482156	T	A	0.016468	monocyte cell count || id:ieu-b-31	TRUE	reported	igd	563946	0.000102142	57.60837411
12	54099076	-0.018075	0.002374	2.77E-14	521553	ieu-b-31	rs11170652	A	G	0.194716	monocyte cell count || id:ieu-b-31	TRUE	reported	igd	563946	0.000102456	57.78535637
8	130253155	-0.024625	0.003256	4.14E-14	521592	ieu-b-31	rs79335847	C	G	0.093816	monocyte cell count || id:ieu-b-31	TRUE	reported	igd	563946	0.000103104	58.15091279
13	28546766	0.018355	0.002421	3.58E-14	521592	ieu-b-31	rs2504209	G	A	0.81111	monocyte cell count || id:ieu-b-31	TRUE	reported	igd	563946	0.000103235	58.22484122
19	3167542	-0.016008	0.002202	3.77E-13	478115	ieu-b-31	rs12461422	T	C	0.283017	monocyte cell count || id:ieu-b-31	TRUE	reported	igd	563946	0.000103998	58.65522122
6	135079040	0.018089	0.002337	1.04E-14	521588	ieu-b-31	rs12055642	C	T	0.199011	monocyte cell count || id:ieu-b-31	TRUE	reported	igd	563946	0.000104319	58.83612134
15	51010271	-0.018162	0.00235	1.14E-14	521560	ieu-b-31	rs60695341	T	C	0.197081	monocyte cell count || id:ieu-b-31	TRUE	reported	igd	563946	0.000104394	58.87828493
3	46820833	-0.027417	0.003565	1.52E-14	520180	ieu-b-31	rs6799804	A	T	0.075378	monocyte cell count || id:ieu-b-31	TRUE	reported	igd	563946	0.00010478	59.09628504
19	33758488	0.018408	0.00249	1.49E-13	476099	ieu-b-31	rs10420703	C	T	0.808132	monocyte cell count || id:ieu-b-31	TRUE	reported	igd	563946	0.000105082	59.26655436
3	136461860	-0.021083	0.002706	7.01E-15	521588	ieu-b-31	rs34281413	T	C	0.137178	monocyte cell count || id:ieu-b-31	TRUE	reported	igd	563946	0.000105221	59.34473153
2	96855241	0.015584	0.002002	7.24E-15	520502	ieu-b-31	rs4907230	A	G	0.323539	monocyte cell count || id:ieu-b-31	TRUE	reported	igd	563946	0.000106306	59.95693557
1	42368339	0.0148	0.001877	3.33E-15	521591	ieu-b-31	rs2786487	C	G	0.558639	monocyte cell count || id:ieu-b-31	TRUE	reported	igd	563946	0.000108014	60.92022879
8	22879734	0.015503	0.00201	1.27E-14	521589	ieu-b-31	rs4871844	C	T	0.343089	monocyte cell count || id:ieu-b-31	TRUE	reported	igd	563946	0.000108337	61.10234119
15	99088453	0.018458	0.002363	5.95E-15	521590	ieu-b-31	rs73467599	C	T	0.199459	monocyte cell count || id:ieu-b-31	TRUE	reported	igd	563946	0.000108802	61.3648576
10	104913940	-0.02715	0.003444	3.34E-15	521589	ieu-b-31	rs74233809	C	T	0.080602	monocyte cell count || id:ieu-b-31	TRUE	reported	igd	563946	0.000109249	61.61727187
4	57731446	-0.016305	0.002084	5.42E-15	520161	ieu-b-31	rs9637714	C	T	0.289005	monocyte cell count || id:ieu-b-31	TRUE	reported	igd	563946	0.000109256	61.62074392
1	79411968	0.043019	0.005345	8.85E-16	519116	ieu-b-31	rs41313381	A	C	0.030485	monocyte cell count || id:ieu-b-31	TRUE	reported	igd	563946	0.000109393	61.69853346
7	44770213	0.0221	0.00282	4.83E-15	521560	ieu-b-31	rs112248289	C	A	0.128726	monocyte cell count || id:ieu-b-31	TRUE	reported	igd	563946	0.000109556	61.79013359
1	249191706	-0.017413	0.002412	5.51E-13	499223	ieu-b-31	rs4335411	A	G	0.762473	monocyte cell count || id:ieu-b-31	TRUE	reported	igd	563946	0.000109828	61.94386926
3	45945287	-0.016861	0.002139	3.38E-15	521590	ieu-b-31	rs875890	A	T	0.262208	monocyte cell count || id:ieu-b-31	TRUE	reported	igd	563946	0.000109996	62.03835675
6	22078615	0.015034	0.001898	2.49E-15	521590	ieu-b-31	rs4712652	A	G	0.579923	monocyte cell count || id:ieu-b-31	TRUE	reported	igd	563946	0.000110123	62.11008642
16	4150530	0.022989	0.002903	2.52E-15	521561	ieu-b-31	rs8049116	T	C	0.118269	monocyte cell count || id:ieu-b-31	TRUE	reported	igd	563946	0.000110224	62.16716229
12	711662	-0.015226	0.001929	3.14E-15	518765	ieu-b-31	rs2535393	C	T	0.598517	monocyte cell count || id:ieu-b-31	TRUE	reported	igd	563946	0.000111415	62.83905826
10	30496905	0.01572	0.00199	2.97E-15	520514	ieu-b-31	rs475616	G	A	0.65632	monocyte cell count || id:ieu-b-31	TRUE	reported	igd	563946	0.000111482	62.87664735
7	50798525	-0.030007	0.00377	1.82E-15	521592	ieu-b-31	rs41430449	G	C	0.066381	monocyte cell count || id:ieu-b-31	TRUE	reported	igd	563946	0.000111606	62.94671599
2	61733012	-0.015343	0.001915	1.18E-15	521593	ieu-b-31	rs6545873	C	T	0.610495	monocyte cell count || id:ieu-b-31	TRUE	reported	igd	563946	0.000111956	63.14374253
1	54704629	-0.015167	0.001918	2.75E-15	519571	ieu-b-31	rs2274664	T	C	0.580335	monocyte cell count || id:ieu-b-31	TRUE	reported	igd	563946	0.00011205	63.19686418
11	2340619	0.020919	0.002683	6.69E-15	520507	ieu-b-31	rs9783374	C	T	0.849046	monocyte cell count || id:ieu-b-31	TRUE	reported	igd	563946	0.000112173	63.26629186
8	11829175	-0.015046	0.00195	1.26E-14	477033	ieu-b-31	rs7836456	G	T	0.514396	monocyte cell count || id:ieu-b-31	TRUE	reported	igd	563946	0.000113097	63.78771565
8	57037166	0.018546	0.002311	1.06E-15	521565	ieu-b-31	rs113015223	T	C	0.210935	monocyte cell count || id:ieu-b-31	TRUE	reported	igd	563946	0.000114496	64.57696682
11	8823493	-0.017176	0.002124	6.41E-16	521560	ieu-b-31	rs7120300	T	C	0.734901	monocyte cell count || id:ieu-b-31	TRUE	reported	igd	563946	0.000114951	64.83311554
4	146105777	-0.016183	0.001998	5.82E-16	521554	ieu-b-31	rs72720206	A	G	0.326922	monocyte cell count || id:ieu-b-31	TRUE	reported	igd	563946	0.000115254	65.00453325
22	39487595	-0.015295	0.001907	1.11E-15	521593	ieu-b-31	rs139271	C	T	0.44222	monocyte cell count || id:ieu-b-31	TRUE	reported	igd	563946	0.000115407	65.09031604
16	67221444	-0.058229	0.007327	2.00E-15	517523	ieu-b-31	rs34746889	C	G	0.017439	monocyte cell count || id:ieu-b-31	TRUE	reported	igd	563946	0.000116196	65.53543786
11	88023721	-0.029162	0.003669	1.99E-15	521589	ieu-b-31	rs7111769	C	A	0.074664	monocyte cell count || id:ieu-b-31	TRUE	reported	igd	563946	0.00011751	66.27692274
14	75307588	0.016563	0.002024	2.90E-16	521593	ieu-b-31	rs12147629	G	A	0.31157	monocyte cell count || id:ieu-b-31	TRUE	reported	igd	563946	0.000117686	66.37591406
8	82066998	-0.016734	0.002057	4.32E-16	520513	ieu-b-31	rs1863651	T	A	0.699445	monocyte cell count || id:ieu-b-31	TRUE	reported	igd	563946	0.000117735	66.40398876
12	30783184	0.01535	0.001866	2.06E-16	521594	ieu-b-31	rs4082413	G	C	0.512206	monocyte cell count || id:ieu-b-31	TRUE	reported	igd	563946	0.000117741	66.40717241
1	207998783	-0.023277	0.002862	4.36E-16	521591	ieu-b-31	rs7522307	C	G	0.124104	monocyte cell count || id:ieu-b-31	TRUE	reported	igd	563946	0.000117794	66.43691717
4	2259463	0.022401	0.002796	1.18E-15	521591	ieu-b-31	rs9992013	G	C	0.136509	monocyte cell count || id:ieu-b-31	TRUE	reported	igd	563946	0.0001183	66.72233997
1	56636881	0.015967	0.001937	1.76E-16	521592	ieu-b-31	rs72675573	T	C	0.366495	monocyte cell count || id:ieu-b-31	TRUE	reported	igd	563946	0.000118384	66.7701181
6	137135004	-0.015656	0.001905	2.18E-16	520192	ieu-b-31	rs9494573	C	T	0.588851	monocyte cell count || id:ieu-b-31	TRUE	reported	igd	563946	0.000118685	66.93970652
12	116830960	0.027169	0.003286	1.44E-16	521593	ieu-b-31	rs73201961	C	A	0.089234	monocyte cell count || id:ieu-b-31	TRUE	reported	igd	563946	0.000119982	67.67099539
6	170489464	0.020349	0.002546	1.37E-15	478118	ieu-b-31	rs3012415	T	C	0.822848	monocyte cell count || id:ieu-b-31	TRUE	reported	igd	563946	0.000120721	68.08794533
20	30225070	-0.019355	0.002341	1.45E-16	521589	ieu-b-31	rs6120950	T	C	0.202811	monocyte cell count || id:ieu-b-31	TRUE	reported	igd	563946	0.000121135	68.32155505
8	108239325	0.020807	0.002504	1.01E-16	521590	ieu-b-31	rs1954735	C	T	0.168423	monocyte cell count || id:ieu-b-31	TRUE	reported	igd	563946	0.00012127	68.39769217
18	60996360	-0.015786	0.001899	9.88E-17	520192	ieu-b-31	rs10460159	C	T	0.428951	monocyte cell count || id:ieu-b-31	TRUE	reported	igd	563946	0.000122083	68.85639102
8	126356449	-0.023922	0.002877	9.73E-17	521592	ieu-b-31	rs2385094	C	T	0.122214	monocyte cell count || id:ieu-b-31	TRUE	reported	igd	563946	0.000122782	69.25065467
11	59855385	-0.016093	0.001947	1.48E-16	520191	ieu-b-31	rs573790	C	T	0.613652	monocyte cell count || id:ieu-b-31	TRUE	reported	igd	563946	0.000122802	69.261861
9	126971204	0.021443	0.002644	5.36E-16	518163	ieu-b-31	rs72759267	T	C	0.158886	monocyte cell count || id:ieu-b-31	TRUE	reported	igd	563946	0.000122897	69.31559211
5	111039017	-0.016905	0.002017	5.47E-17	521587	ieu-b-31	rs6869021	T	C	0.313259	monocyte cell count || id:ieu-b-31	TRUE	reported	igd	563946	0.000122958	69.34996773
1	53211887	-0.015731	0.001863	3.18E-17	521570	ieu-b-31	rs1889033	G	A	0.485351	monocyte cell count || id:ieu-b-31	TRUE	reported	igd	563946	0.000123626	69.72674528
8	59465377	0.016911	0.002008	3.86E-17	521591	ieu-b-31	rs3808609	C	G	0.318017	monocyte cell count || id:ieu-b-31	TRUE	reported	igd	563946	0.000124049	69.96523828
11	72949747	-0.016087	0.001981	4.79E-16	475638	ieu-b-31	rs11235689	T	C	0.413912	monocyte cell count || id:ieu-b-31	TRUE	reported	igd	563946	0.00012556	70.81764493
18	48142822	0.016402	0.001942	3.16E-17	520652	ieu-b-31	rs745822	G	T	0.375667	monocyte cell count || id:ieu-b-31	TRUE	reported	igd	563946	0.000126195	71.1760263
6	53444319	-0.020069	0.002358	1.84E-17	521592	ieu-b-31	rs644492	G	A	0.195876	monocyte cell count || id:ieu-b-31	TRUE	reported	igd	563946	0.000126878	71.56106558
1	67426487	-0.016747	0.00203	1.68E-16	478115	ieu-b-31	rs12742428	G	A	0.650574	monocyte cell count || id:ieu-b-31	TRUE	reported	igd	563946	0.000127513	71.91960909
7	2757867	0.017561	0.00208	3.23E-17	521591	ieu-b-31	rs798563	C	A	0.297123	monocyte cell count || id:ieu-b-31	TRUE	reported	igd	563946	0.000128808	72.65006546
8	48641192	-0.080235	0.009874	4.68E-16	518605	ieu-b-31	rs145718079	A	G	0.01018	monocyte cell count || id:ieu-b-31	TRUE	reported	igd	563946	0.000129736	73.17353567
3	24347800	-0.017204	0.001981	3.97E-18	521592	ieu-b-31	rs869785	C	T	0.669622	monocyte cell count || id:ieu-b-31	TRUE	reported	igd	563946	0.000130957	73.86225374
19	19670688	-0.017222	0.002004	8.83E-18	521593	ieu-b-31	rs7249692	C	T	0.670676	monocyte cell count || id:ieu-b-31	TRUE	reported	igd	563946	0.000131019	73.89689618
11	119135814	-0.018109	0.002101	7.02E-18	521589	ieu-b-31	rs10892342	C	T	0.276119	monocyte cell count || id:ieu-b-31	TRUE	reported	igd	563946	0.000131094	73.93929752
12	52315923	0.018421	0.002154	1.29E-17	520195	ieu-b-31	rs706819	C	T	0.738253	monocyte cell count || id:ieu-b-31	TRUE	reported	igd	563946	0.000131142	73.96670499
18	20719164	0.017782	0.002112	4.05E-17	521581	ieu-b-31	rs12327253	G	A	0.293564	monocyte cell count || id:ieu-b-31	TRUE	reported	igd	563946	0.00013115	73.97070682
10	82250831	0.020177	0.002312	2.80E-18	520188	ieu-b-31	rs7097656	C	T	0.794776	monocyte cell count || id:ieu-b-31	TRUE	reported	igd	563946	0.000132806	74.9048152
19	3251116	-0.024778	0.002838	2.71E-18	521589	ieu-b-31	rs72987040	A	C	0.124193	monocyte cell count || id:ieu-b-31	TRUE	reported	igd	563946	0.000133557	75.32896674
6	16758112	-0.016559	0.001898	2.85E-18	520189	ieu-b-31	rs2927	C	T	0.580121	monocyte cell count || id:ieu-b-31	TRUE	reported	igd	563946	0.00013358	75.34161864
2	46074096	0.019255	0.002182	1.17E-18	521594	ieu-b-31	rs4952782	A	T	0.759932	monocyte cell count || id:ieu-b-31	TRUE	reported	igd	563946	0.000135278	76.29934036
1	221136787	0.016628	0.001894	1.77E-18	521591	ieu-b-31	rs1335929	C	T	0.570881	monocyte cell count || id:ieu-b-31	TRUE	reported	igd	563946	0.000135467	76.4061255
20	2815715	0.016505	0.001902	4.24E-18	520190	ieu-b-31	rs4813619	T	G	0.510832	monocyte cell count || id:ieu-b-31	TRUE	reported	igd	563946	0.000136144	76.78781284
4	55503194	-0.016542	0.00187	9.43E-19	521592	ieu-b-31	rs723585	G	A	0.483425	monocyte cell count || id:ieu-b-31	TRUE	reported	igd	563946	0.000136669	77.08393167
11	47249294	-0.021093	0.002384	9.44E-19	520191	ieu-b-31	rs2957873	A	G	0.808507	monocyte cell count || id:ieu-b-31	TRUE	reported	igd	563946	0.000137766	77.70325361
18	74071078	0.031206	0.003521	8.26E-19	521593	ieu-b-31	rs3177609	C	T	0.077556	monocyte cell count || id:ieu-b-31	TRUE	reported	igd	563946	0.000139335	78.58833967
19	1008358	0.018742	0.002204	1.95E-17	469584	ieu-b-31	rs10403909	G	A	0.724302	monocyte cell count || id:ieu-b-31	TRUE	reported	igd	563946	0.000140286	79.12469938
7	143081833	0.020818	0.002322	3.31E-19	520508	ieu-b-31	rs7787179	G	A	0.206875	monocyte cell count || id:ieu-b-31	TRUE	reported	igd	563946	0.000142219	80.21496611
15	75131661	-0.018957	0.00212	4.10E-19	520190	ieu-b-31	rs4886615	G	A	0.724425	monocyte cell count || id:ieu-b-31	TRUE	reported	igd	563946	0.000143484	80.92836388
16	85858558	0.029548	0.003399	3.70E-18	521589	ieu-b-31	rs72805138	A	G	0.090934	monocyte cell count || id:ieu-b-31	TRUE	reported	igd	563946	0.000144347	81.41539995
6	113969527	0.019264	0.002125	1.32E-19	520644	ieu-b-31	rs1970364	T	C	0.264825	monocyte cell count || id:ieu-b-31	TRUE	reported	igd	563946	0.000144502	81.50258571
8	23089429	0.020496	0.002268	1.72E-19	521571	ieu-b-31	rs62501136	A	G	0.221444	monocyte cell count || id:ieu-b-31	TRUE	reported	igd	563946	0.000144851	81.69978
8	61392724	0.01766	0.001942	1.03E-19	521587	ieu-b-31	rs7824937	G	A	0.368567	monocyte cell count || id:ieu-b-31	TRUE	reported	igd	563946	0.000145163	81.87553398
19	54295392	-0.031801	0.003703	9.36E-18	520135	ieu-b-31	rs149287489	G	A	0.078545	monocyte cell count || id:ieu-b-31	TRUE	reported	igd	563946	0.000146388	82.56648279
17	17716531	-0.017387	0.001989	2.45E-18	478051	ieu-b-31	rs12941356	G	A	0.588457	monocyte cell count || id:ieu-b-31	TRUE	reported	igd	563946	0.000146423	82.58645644
3	72397279	0.01741	0.00191	8.21E-20	521589	ieu-b-31	rs9809116	G	A	0.408841	monocyte cell count || id:ieu-b-31	TRUE	reported	igd	563946	0.000146516	82.63916149
13	110820255	-0.023512	0.002622	3.24E-19	521593	ieu-b-31	rs58814158	G	T	0.15736	monocyte cell count || id:ieu-b-31	TRUE	reported	igd	563946	0.000146604	82.68851913
19	42735177	0.028706	0.003145	7.51E-20	521593	ieu-b-31	rs74259566	G	C	0.100542	monocyte cell count || id:ieu-b-31	TRUE	reported	igd	563946	0.00014904	84.06292129
12	89864047	0.019129	0.002066	2.22E-20	521594	ieu-b-31	rs12306790	T	C	0.714634	monocyte cell count || id:ieu-b-31	TRUE	reported	igd	563946	0.000149245	84.17850996
2	111917317	-0.020082	0.002179	3.22E-20	520653	ieu-b-31	rs3789062	T	C	0.245372	monocyte cell count || id:ieu-b-31	TRUE	reported	igd	563946	0.000149349	84.23696012
11	69490346	-0.017973	0.00195	3.26E-20	520511	ieu-b-31	rs10796828	G	T	0.635004	monocyte cell count || id:ieu-b-31	TRUE	reported	igd	563946	0.000149739	84.4572092
1	28254136	0.086506	0.0102	2.36E-17	474701	ieu-b-31	rs188393352	G	C	0.010149	monocyte cell count || id:ieu-b-31	TRUE	reported	igd	563946	0.000150354	84.80409413
5	54882505	-0.018917	0.002041	1.97E-20	521588	ieu-b-31	rs4865956	A	T	0.696281	monocyte cell count || id:ieu-b-31	TRUE	reported	igd	563946	0.000151353	85.36753596
3	172276979	0.025769	0.002888	4.80E-19	478118	ieu-b-31	rs231988	C	T	0.868197	monocyte cell count || id:ieu-b-31	TRUE	reported	igd	563946	0.000151974	85.71773559
1	180905694	-0.01889	0.002034	1.68E-20	521586	ieu-b-31	rs3795503	T	C	0.314513	monocyte cell count || id:ieu-b-31	TRUE	reported	igd	563946	0.000153862	86.78297672
2	8563029	0.021687	0.002355	3.44E-20	520512	ieu-b-31	rs7572278	A	T	0.206833	monocyte cell count || id:ieu-b-31	TRUE	reported	igd	563946	0.000154317	87.03950796
22	50052921	0.018082	0.001948	1.72E-20	521586	ieu-b-31	rs739241	A	G	0.606788	monocyte cell count || id:ieu-b-31	TRUE	reported	igd	563946	0.000156022	88.00156941
5	179230321	-0.017985	0.001921	8.21E-21	521586	ieu-b-31	rs6883116	C	T	0.417349	monocyte cell count || id:ieu-b-31	TRUE	reported	igd	563946	0.000157311	88.72848341
18	60902328	-0.028982	0.003072	4.20E-21	520193	ieu-b-31	rs954954	C	A	0.105169	monocyte cell count || id:ieu-b-31	TRUE	reported	igd	563946	0.000158094	89.17027596
14	35338344	0.034668	0.003669	3.61E-21	521584	ieu-b-31	rs113143864	T	C	0.070781	monocyte cell count || id:ieu-b-31	TRUE	reported	igd	563946	0.000158097	89.1716891
4	103401723	-0.018654	0.001964	2.29E-21	521589	ieu-b-31	rs141936164	G	A	0.350763	monocyte cell count || id:ieu-b-31	TRUE	reported	igd	563946	0.000158486	89.39141134
8	79013333	-0.025208	0.002656	2.43E-21	520192	ieu-b-31	rs16939607	A	G	0.146042	monocyte cell count || id:ieu-b-31	TRUE	reported	igd	563946	0.000158497	89.39760407
7	27191804	-0.034885	0.003675	2.39E-21	521578	ieu-b-31	rs62454420	G	A	0.070245	monocyte cell count || id:ieu-b-31	TRUE	reported	igd	563946	0.000158961	89.65952043
9	113731746	0.062591	0.00662	3.44E-21	521566	ieu-b-31	rs183363123	T	C	0.020836	monocyte cell count || id:ieu-b-31	TRUE	reported	igd	563946	0.000159854	90.16312846
8	130702280	-0.018194	0.001932	5.04E-21	519111	ieu-b-31	rs6470759	A	G	0.588502	monocyte cell count || id:ieu-b-31	TRUE	reported	igd	563946	0.000160325	90.42898634
1	90038588	-0.018028	0.001863	4.00E-22	521588	ieu-b-31	rs12118443	A	G	0.489432	monocyte cell count || id:ieu-b-31	TRUE	reported	igd	563946	0.000162432	91.61731852
6	170586082	-0.01813	0.001963	2.72E-20	477174	ieu-b-31	rs2273215	A	G	0.458222	monocyte cell count || id:ieu-b-31	TRUE	reported	igd	563946	0.000163201	92.05126679
6	31260262	-0.020315	0.002101	4.39E-22	520509	ieu-b-31	rs28367597	G	C	0.272849	monocyte cell count || id:ieu-b-31	TRUE	reported	igd	563946	0.000163761	92.36718919
7	28279488	0.024733	0.002577	8.66E-22	520652	ieu-b-31	rs17156536	A	C	0.159358	monocyte cell count || id:ieu-b-31	TRUE	reported	igd	563946	0.000163896	92.44335761
1	225962690	0.018322	0.00192	1.49E-21	520513	ieu-b-31	rs6696074	T	C	0.562926	monocyte cell count || id:ieu-b-31	TRUE	reported	igd	563946	0.000165189	93.17293174
1	41328644	0.029048	0.002986	2.47E-22	521591	ieu-b-31	rs41268099	A	G	0.110855	monocyte cell count || id:ieu-b-31	TRUE	reported	igd	563946	0.000166338	93.8206787
1	234909298	-0.018347	0.00191	8.20E-22	520181	ieu-b-31	rs4626924	T	C	0.551005	monocyte cell count || id:ieu-b-31	TRUE	reported	igd	563946	0.000166555	93.94322874
6	122887555	-0.018406	0.001886	1.84E-22	521592	ieu-b-31	rs9375150	G	T	0.446815	monocyte cell count || id:ieu-b-31	TRUE	reported	igd	563946	0.000167474	94.46168544
17	43915497	0.020073	0.002064	2.45E-22	521589	ieu-b-31	rs62054807	T	C	0.294764	monocyte cell count || id:ieu-b-31	TRUE	reported	igd	563946	0.000167519	94.48703449
14	93550009	0.018703	0.002008	1.31E-20	475634	ieu-b-31	rs4905043	A	G	0.399537	monocyte cell count || id:ieu-b-31	TRUE	reported	igd	563946	0.00016784	94.66832171
1	244487940	-0.026402	0.002716	2.59E-22	521592	ieu-b-31	rs61165644	G	A	0.14078	monocyte cell count || id:ieu-b-31	TRUE	reported	igd	563946	0.000168635	95.11701476
2	160418171	0.018431	0.001867	5.95E-23	520653	ieu-b-31	rs1863219	G	C	0.512267	monocyte cell count || id:ieu-b-31	TRUE	reported	igd	563946	0.000169749	95.74498207
2	43360065	0.021103	0.002169	2.41E-22	521586	ieu-b-31	rs28498283	T	A	0.257557	monocyte cell count || id:ieu-b-31	TRUE	reported	igd	563946	0.000170316	96.06491929
20	1597433	0.022368	0.002266	6.03E-23	521590	ieu-b-31	rs34600126	T	G	0.217724	monocyte cell count || id:ieu-b-31	TRUE	reported	igd	563946	0.000170432	96.13037114
9	114490538	0.020088	0.002019	2.66E-23	521590	ieu-b-31	rs7030655	T	G	0.308549	monocyte cell count || id:ieu-b-31	TRUE	reported	igd	563946	0.000172182	97.11799595
2	148803672	0.020299	0.002038	2.49E-23	520616	ieu-b-31	rs13032786	G	C	0.299909	monocyte cell count || id:ieu-b-31	TRUE	reported	igd	563946	0.000173031	97.59653732
3	128553952	-0.049775	0.005022	3.98E-23	520653	ieu-b-31	rs71331613	A	C	0.036301	monocyte cell count || id:ieu-b-31	TRUE	reported	igd	563946	0.000173345	97.77409397
10	44880260	-0.020289	0.002032	1.92E-23	521590	ieu-b-31	rs72790862	C	T	0.307082	monocyte cell count || id:ieu-b-31	TRUE	reported	igd	563946	0.000175181	98.80969322
2	31463850	0.020504	0.002031	6.26E-24	520511	ieu-b-31	rs647137	A	G	0.697455	monocyte cell count || id:ieu-b-31	TRUE	reported	igd	563946	0.000177424	100.0751836
20	48796131	0.021032	0.002083	6.11E-24	520187	ieu-b-31	rs932905	A	G	0.28178	monocyte cell count || id:ieu-b-31	TRUE	reported	igd	563946	0.000179044	100.9886453
16	57058974	-0.019445	0.001921	4.73E-24	520654	ieu-b-31	rs11644125	T	C	0.597948	monocyte cell count || id:ieu-b-31	TRUE	reported	igd	563946	0.000181799	102.5431081
8	6697316	-0.019138	0.001885	3.43E-24	518763	ieu-b-31	rs2978889	A	G	0.503921	monocyte cell count || id:ieu-b-31	TRUE	reported	igd	563946	0.00018312	103.2884861
10	50264204	-0.022772	0.002221	1.23E-24	521591	ieu-b-31	rs17011726	G	C	0.233294	monocyte cell count || id:ieu-b-31	TRUE	reported	igd	563946	0.000185509	104.6360486
11	128562098	0.021098	0.002054	1.04E-24	520190	ieu-b-31	rs695113	T	C	0.696592	monocyte cell count || id:ieu-b-31	TRUE	reported	igd	563946	0.000188156	106.1294186
6	156938699	-0.02173	0.0021	4.67E-25	519571	ieu-b-31	rs2817441	T	C	0.279268	monocyte cell count || id:ieu-b-31	TRUE	reported	igd	563946	0.000190084	107.2168314
12	4332009	-0.024066	0.002299	1.28E-25	518763	ieu-b-31	rs10849020	G	C	0.210195	monocyte cell count || id:ieu-b-31	TRUE	reported	igd	563946	0.0001923	108.4674883
1	205799987	0.019914	0.001894	8.11E-26	521556	ieu-b-31	rs1772143	A	T	0.413178	monocyte cell count || id:ieu-b-31	TRUE	reported	igd	563946	0.000192305	108.4701106
7	92323422	0.071441	0.007029	3.07E-24	521134	ieu-b-31	rs146039611	A	G	0.019361	monocyte cell count || id:ieu-b-31	TRUE	reported	igd	563946	0.000193804	109.3156013
18	43856297	-0.019941	0.001891	5.66E-26	521591	ieu-b-31	rs718515	A	G	0.552238	monocyte cell count || id:ieu-b-31	TRUE	reported	igd	563946	0.000196652	110.9222773
15	66095270	0.023258	0.002198	3.99E-26	521591	ieu-b-31	rs11857609	C	T	0.759798	monocyte cell count || id:ieu-b-31	TRUE	reported	igd	563946	0.000197447	111.3707725
8	6906925	-0.020483	0.001911	8.90E-27	521591	ieu-b-31	rs13267464	T	C	0.399388	monocyte cell count || id:ieu-b-31	TRUE	reported	igd	563946	0.000201283	113.5349434
7	28724491	-0.023569	0.002276	4.23E-25	521583	ieu-b-31	rs10238435	T	C	0.239724	monocyte cell count || id:ieu-b-31	TRUE	reported	igd	563946	0.000202486	114.2139189
1	93805201	0.020771	0.001925	4.06E-27	521571	ieu-b-31	rs1535701	G	T	0.621414	monocyte cell count || id:ieu-b-31	TRUE	reported	igd	563946	0.000202997	114.502387
1	118154575	0.026909	0.002479	2.01E-27	520651	ieu-b-31	rs67224956	C	T	0.170315	monocyte cell count || id:ieu-b-31	TRUE	reported	igd	563946	0.00020464	115.4293138
6	107442277	-0.021684	0.002003	2.74E-27	520639	ieu-b-31	rs9480737	G	A	0.321131	monocyte cell count || id:ieu-b-31	TRUE	reported	igd	563946	0.000205011	115.6383874
1	169666987	-0.021886	0.002015	1.93E-27	521592	ieu-b-31	rs4987353	A	G	0.310381	monocyte cell count || id:ieu-b-31	TRUE	reported	igd	563946	0.000205053	115.6623934
2	12898460	0.020401	0.001889	3.76E-27	517821	ieu-b-31	rs4669869	C	T	0.44511	monocyte cell count || id:ieu-b-31	TRUE	reported	igd	563946	0.000205592	115.9664691
1	62107021	-0.02438	0.002335	1.74E-25	478114	ieu-b-31	rs1933295	G	A	0.776592	monocyte cell count || id:ieu-b-31	TRUE	reported	igd	563946	0.000206248	116.3361248
19	7827830	-0.028174	0.002628	8.94E-27	519115	ieu-b-31	rs571497	A	G	0.154612	monocyte cell count || id:ieu-b-31	TRUE	reported	igd	563946	0.000207504	117.0448746
10	73525525	0.02038	0.00191	1.55E-26	520190	ieu-b-31	rs7919533	C	T	0.487915	monocyte cell count || id:ieu-b-31	TRUE	reported	igd	563946	0.000207551	117.0713719
6	46911131	-0.033579	0.003076	1.04E-27	520190	ieu-b-31	rs10948314	G	A	0.10293	monocyte cell count || id:ieu-b-31	TRUE	reported	igd	563946	0.000208225	117.4519522
4	39039258	-0.0216	0.001986	1.59E-27	520191	ieu-b-31	rs2711981	T	C	0.663087	monocyte cell count || id:ieu-b-31	TRUE	reported	igd	563946	0.000208461	117.585103
10	64552010	-0.020934	0.00192	1.16E-27	521589	ieu-b-31	rs224111	A	G	0.390158	monocyte cell count || id:ieu-b-31	TRUE	reported	igd	563946	0.000208541	117.6302015
5	173207353	-0.024481	0.002251	1.62E-27	520655	ieu-b-31	rs360017	G	A	0.775236	monocyte cell count || id:ieu-b-31	TRUE	reported	igd	563946	0.000208857	117.8082442
21	36280376	0.026935	0.002965	1.11E-19	520515	ieu-b-31	rs2834670	G	A	0.176408	monocyte cell count || id:ieu-b-31	TRUE	reported	igd	563946	0.000210812	118.9109628
5	71749094	-0.031703	0.002879	3.64E-28	520513	ieu-b-31	rs2338021	C	T	0.879688	monocyte cell count || id:ieu-b-31	TRUE	reported	igd	563946	0.000212749	120.0042749
1	212553111	0.021672	0.001955	1.63E-28	521591	ieu-b-31	rs701905	C	G	0.352317	monocyte cell count || id:ieu-b-31	TRUE	reported	igd	563946	0.00021435	120.907477
6	33048380	0.031818	0.00289	3.74E-28	521584	ieu-b-31	rs3128959	A	G	0.120518	monocyte cell count || id:ieu-b-31	TRUE	reported	igd	563946	0.000214612	121.0553025
3	188115682	-0.021799	0.002061	4.16E-26	519566	ieu-b-31	rs9815073	A	C	0.345844	monocyte cell count || id:ieu-b-31	TRUE	reported	igd	563946	0.000215013	121.2813668
3	128185399	-0.026259	0.002392	5.24E-28	519112	ieu-b-31	rs11713343	A	G	0.196605	monocyte cell count || id:ieu-b-31	TRUE	reported	igd	563946	0.000217826	122.8685227
11	324170	-0.022075	0.00207	1.60E-26	475283	ieu-b-31	rs11246065	G	A	0.339085	monocyte cell count || id:ieu-b-31	TRUE	reported	igd	563946	0.000218417	123.2016304
22	29637658	-0.021263	0.001942	7.42E-28	521572	ieu-b-31	rs9625746	C	G	0.412737	monocyte cell count || id:ieu-b-31	TRUE	reported	igd	563946	0.000219172	123.6278432
1	43419705	-0.027781	0.002504	1.45E-28	521590	ieu-b-31	rs17387886	C	G	0.173567	monocyte cell count || id:ieu-b-31	TRUE	reported	igd	563946	0.000221412	124.8914481
11	60158649	0.021869	0.001941	2.03E-29	521590	ieu-b-31	rs6591578	A	G	0.633592	monocyte cell count || id:ieu-b-31	TRUE	reported	igd	563946	0.000222056	125.2549523
2	169744551	0.02263	0.002002	1.36E-29	519574	ieu-b-31	rs62176784	G	A	0.319489	monocyte cell count || id:ieu-b-31	TRUE	reported	igd	563946	0.000222685	125.6096094
1	10724236	0.02119	0.00197	5.94E-27	477177	ieu-b-31	rs284324	A	G	0.495314	monocyte cell count || id:ieu-b-31	TRUE	reported	igd	563946	0.000224488	126.6272734
3	141249398	-0.021775	0.001911	4.75E-30	520649	ieu-b-31	rs6800122	T	C	0.399684	monocyte cell count || id:ieu-b-31	TRUE	reported	igd	563946	0.000227532	128.3446625
9	34107505	0.031988	0.002794	2.64E-30	520193	ieu-b-31	rs11557154	T	C	0.127576	monocyte cell count || id:ieu-b-31	TRUE	reported	igd	563946	0.000227772	128.4800414
17	2007826	-0.026556	0.002328	4.21E-30	521564	ieu-b-31	rs9915112	G	A	0.203142	monocyte cell count || id:ieu-b-31	TRUE	reported	igd	563946	0.000228316	128.7867325
21	16371102	-0.029591	0.002601	5.80E-30	521593	ieu-b-31	rs1997577	T	A	0.154954	monocyte cell count || id:ieu-b-31	TRUE	reported	igd	563946	0.000229315	129.3504678
19	837190	0.024864	0.002345	3.04E-26	467281	ieu-b-31	rs76427287	C	T	0.254121	monocyte cell count || id:ieu-b-31	TRUE	reported	igd	563946	0.000234359	132.1961169
16	4065583	-0.022132	0.001924	1.43E-30	520655	ieu-b-31	rs1967309	G	A	0.603077	monocyte cell count || id:ieu-b-31	TRUE	reported	igd	563946	0.000234504	132.2781724
1	159174123	0.028123	0.002424	4.37E-31	521589	ieu-b-31	rs3027012	T	C	0.182687	monocyte cell count || id:ieu-b-31	TRUE	reported	igd	563946	0.000236183	133.2256678
19	33745290	-0.064354	0.005795	1.28E-28	478114	ieu-b-31	rs79407714	A	G	0.030003	monocyte cell count || id:ieu-b-31	TRUE	reported	igd	563946	0.000241055	135.9743035
2	219115108	0.022174	0.001885	6.45E-32	520648	ieu-b-31	rs6736362	T	C	0.559146	monocyte cell count || id:ieu-b-31	TRUE	reported	igd	563946	0.000242403	136.7348938
1	9711642	-0.022592	0.00193	1.31E-31	521589	ieu-b-31	rs7516138	G	A	0.391091	monocyte cell count || id:ieu-b-31	TRUE	reported	igd	563946	0.000243091	137.123262
1	26638222	-0.029245	0.002464	1.92E-32	521592	ieu-b-31	rs11247908	A	G	0.172916	monocyte cell count || id:ieu-b-31	TRUE	reported	igd	563946	0.000244635	137.9940255
20	42839620	0.031012	0.002648	1.22E-31	520187	ieu-b-31	rs4142441	G	A	0.151573	monocyte cell count || id:ieu-b-31	TRUE	reported	igd	563946	0.000247358	139.5305459
13	110011839	0.022922	0.001929	1.55E-32	521568	ieu-b-31	rs9555596	C	T	0.383331	monocyte cell count || id:ieu-b-31	TRUE	reported	igd	563946	0.000248405	140.1215543
5	131677047	-0.022463	0.001875	4.75E-33	520504	ieu-b-31	rs11242109	T	G	0.478171	monocyte cell count || id:ieu-b-31	TRUE	reported	igd	563946	0.000251812	142.0438088
4	105806108	0.061822	0.005227	3.10E-32	521592	ieu-b-31	rs144317085	T	A	0.034154	monocyte cell count || id:ieu-b-31	TRUE	reported	igd	563946	0.000252154	142.236501
6	7167170	0.02858	0.00233	1.46E-34	521593	ieu-b-31	rs9379077	G	A	0.200867	monocyte cell count || id:ieu-b-31	TRUE	reported	igd	563946	0.00026223	147.921732
18	77476131	-0.023714	0.001934	1.63E-34	521591	ieu-b-31	rs2007483	A	T	0.382309	monocyte cell count || id:ieu-b-31	TRUE	reported	igd	563946	0.000265598	149.8224056
1	185400939	0.024736	0.002083	1.69E-32	478116	ieu-b-31	rs11590380	C	T	0.679418	monocyte cell count || id:ieu-b-31	TRUE	reported	igd	563946	0.000266542	150.3546542
4	145042250	-0.023514	0.001892	1.94E-35	519506	ieu-b-31	rs4240356	G	C	0.55045	monocyte cell count || id:ieu-b-31	TRUE	reported	igd	563946	0.00027364	154.3596333
17	38183090	-0.024203	0.001932	5.68E-36	521587	ieu-b-31	rs2302774	T	G	0.382509	monocyte cell count || id:ieu-b-31	TRUE	reported	igd	563946	0.00027672	156.0978288
12	54685880	-0.046061	0.003696	1.28E-35	520191	ieu-b-31	rs35979828	T	C	0.070849	monocyte cell count || id:ieu-b-31	TRUE	reported	igd	563946	0.000279329	157.5701877
8	68813188	-0.024199	0.001911	1.01E-36	521591	ieu-b-31	rs12542907	G	C	0.398926	monocyte cell count || id:ieu-b-31	TRUE	reported	igd	563946	0.000280831	158.4174727
14	93115410	0.030305	0.002421	6.43E-36	521592	ieu-b-31	rs754388	C	G	0.810895	monocyte cell count || id:ieu-b-31	TRUE	reported	igd	563946	0.000281661	158.8855963
7	137881690	-0.025276	0.002005	2.04E-36	520514	ieu-b-31	rs7785014	C	T	0.670805	monocyte cell count || id:ieu-b-31	TRUE	reported	igd	563946	0.00028216	159.1676297
4	84159219	-0.025396	0.001975	8.14E-38	521587	ieu-b-31	rs4566648	G	T	0.342027	monocyte cell count || id:ieu-b-31	TRUE	reported	igd	563946	0.000290288	163.7537165
5	55453942	0.034302	0.002634	1.00E-38	521582	ieu-b-31	rs28722705	T	A	0.149045	monocyte cell count || id:ieu-b-31	TRUE	reported	igd	563946	0.000298465	168.3675948
16	86076108	0.038726	0.003003	5.15E-38	521588	ieu-b-31	rs16940328	A	G	0.1123	monocyte cell count || id:ieu-b-31	TRUE	reported	igd	563946	0.000299007	168.6735987
17	35874385	-0.02553	0.001951	4.31E-39	521591	ieu-b-31	rs1016680	C	A	0.63682	monocyte cell count || id:ieu-b-31	TRUE	reported	igd	563946	0.000301488	170.0737073
7	92381696	-0.074659	0.005841	2.25E-37	521594	ieu-b-31	rs147341073	G	A	0.027837	monocyte cell count || id:ieu-b-31	TRUE	reported	igd	563946	0.000301686	170.185624
17	16522922	-0.096502	0.008517	1.01E-29	477020	ieu-b-31	rs118083884	A	G	0.016672	monocyte cell count || id:ieu-b-31	TRUE	reported	igd	563946	0.000305344	172.2492506
13	41244260	-0.028091	0.002128	9.72E-40	521482	ieu-b-31	rs9532580	C	T	0.263677	monocyte cell count || id:ieu-b-31	TRUE	reported	igd	563946	0.000306411	172.8518707
3	98416900	0.025021	0.00188	2.30E-40	520192	ieu-b-31	rs10935473	T	G	0.441522	monocyte cell count || id:ieu-b-31	TRUE	reported	igd	563946	0.000308743	174.167784
2	241568326	-0.032235	0.002507	8.44E-38	477175	ieu-b-31	rs34236350	T	C	0.182541	monocyte cell count || id:ieu-b-31	TRUE	reported	igd	563946	0.000310107	174.9373039
16	30471109	0.025016	0.001905	2.45E-39	521573	ieu-b-31	rs7196129	C	T	0.530279	monocyte cell count || id:ieu-b-31	TRUE	reported	igd	563946	0.000311753	175.8658565
17	72761242	-0.025359	0.001908	2.89E-40	520508	ieu-b-31	rs16978176	C	T	0.465252	monocyte cell count || id:ieu-b-31	TRUE	reported	igd	563946	0.000319987	180.5122301
10	8467155	-0.02609	0.001939	3.28E-41	518763	ieu-b-31	rs2646421	C	G	0.377773	monocyte cell count || id:ieu-b-31	TRUE	reported	igd	563946	0.000320006	180.523149
9	21986847	0.028382	0.002081	2.51E-42	521592	ieu-b-31	rs3731211	A	T	0.719766	monocyte cell count || id:ieu-b-31	TRUE	reported	igd	563946	0.000324959	183.3180681
8	6880925	-0.040998	0.002967	2.17E-43	520195	ieu-b-31	rs7826487	G	A	0.115769	monocyte cell count || id:ieu-b-31	TRUE	reported	igd	563946	0.000344123	194.1327529
1	110470764	0.036848	0.002635	2.21E-44	519569	ieu-b-31	rs333947	A	G	0.150214	monocyte cell count || id:ieu-b-31	TRUE	reported	igd	563946	0.000346639	195.5529491
8	48651633	-0.064614	0.004959	9.05E-39	514341	ieu-b-31	rs45577137	G	A	0.043857	monocyte cell count || id:ieu-b-31	TRUE	reported	igd	563946	0.000350143	197.5300134
2	65656969	0.027559	0.001895	7.40E-48	520194	ieu-b-31	rs7569084	T	C	0.583833	monocyte cell count || id:ieu-b-31	TRUE	reported	igd	563946	0.000369074	208.2137858
13	28611186	-0.068559	0.00476	5.45E-47	521590	ieu-b-31	rs17086239	C	G	0.041159	monocyte cell count || id:ieu-b-31	TRUE	reported	igd	563946	0.000370997	209.299161
13	72513420	0.064788	0.004478	2.11E-47	521591	ieu-b-31	rs73217470	G	A	0.046722	monocyte cell count || id:ieu-b-31	TRUE	reported	igd	563946	0.000373904	210.9398017
19	18510925	-0.027849	0.001998	3.97E-44	478116	ieu-b-31	rs3859570	C	T	0.424757	monocyte cell count || id:ieu-b-31	TRUE	reported	igd	563946	0.000379002	213.8167398
12	10600368	-0.041999	0.002846	3.00E-49	520195	ieu-b-31	rs2734442	A	G	0.875502	monocyte cell count || id:ieu-b-31	TRUE	reported	igd	563946	0.000384528	216.9353983
6	144385777	0.074605	0.005093	1.51E-48	521590	ieu-b-31	rs149110519	T	C	0.036036	monocyte cell count || id:ieu-b-31	TRUE	reported	igd	563946	0.00038669	218.1560235
9	91562311	-0.030029	0.001994	3.23E-51	520190	ieu-b-31	rs9410425	A	G	0.324599	monocyte cell count || id:ieu-b-31	TRUE	reported	igd	563946	0.000395385	223.0634118
3	196504902	-0.028712	0.001892	5.72E-52	521591	ieu-b-31	rs7626444	C	G	0.421355	monocyte cell count || id:ieu-b-31	TRUE	reported	igd	563946	0.000401992	226.7920576
13	28595940	-0.092901	0.006733	2.93E-43	520119	ieu-b-31	rs188175496	T	C	0.024394	monocyte cell count || id:ieu-b-31	TRUE	reported	igd	563946	0.000410798	231.76224
20	31065178	-0.030991	0.00203	1.44E-52	521591	ieu-b-31	rs12480462	T	C	0.31601	monocyte cell count || id:ieu-b-31	TRUE	reported	igd	563946	0.000415195	234.2437913
20	8604181	-0.028986	0.001876	8.72E-54	520194	ieu-b-31	rs6055955	T	C	0.508474	monocyte cell count || id:ieu-b-31	TRUE	reported	igd	563946	0.000419973	236.9410063
6	44591721	-0.048205	0.003116	6.30E-54	520515	ieu-b-31	rs79894332	A	G	0.10046	monocyte cell count || id:ieu-b-31	TRUE	reported	igd	563946	0.000419979	236.9442845
13	108993494	-0.064503	0.004124	4.19E-55	520652	ieu-b-31	rs12874404	G	A	0.055525	monocyte cell count || id:ieu-b-31	TRUE	reported	igd	563946	0.000436384	246.2035997
19	6675989	0.043013	0.002764	1.42E-54	521593	ieu-b-31	rs413141	G	A	0.862523	monocyte cell count || id:ieu-b-31	TRUE	reported	igd	563946	0.000438763	247.5464882
2	111776154	-0.040906	0.002579	1.37E-56	520652	ieu-b-31	rs72836307	T	C	0.156407	monocyte cell count || id:ieu-b-31	TRUE	reported	igd	563946	0.000441564	249.1270976
5	149482262	0.033644	0.002115	6.13E-57	521591	ieu-b-31	rs6579771	T	C	0.268553	monocyte cell count || id:ieu-b-31	TRUE	reported	igd	563946	0.000444691	250.8922612
17	72695211	0.037684	0.002351	8.97E-58	520512	ieu-b-31	rs2084312	T	C	0.800313	monocyte cell count || id:ieu-b-31	TRUE	reported	igd	563946	0.000453893	256.086567
2	225750753	-0.041572	0.002564	4.70E-59	520192	ieu-b-31	rs10197805	C	T	0.15658	monocyte cell count || id:ieu-b-31	TRUE	reported	igd	563946	0.00045647	257.5409449
6	10520009	-0.030323	0.001881	2.13E-58	521503	ieu-b-31	rs707793	C	T	0.531284	monocyte cell count || id:ieu-b-31	TRUE	reported	igd	563946	0.000457942	258.3721809
19	18398628	0.031397	0.002021	2.26E-54	478115	ieu-b-31	rs11086102	C	G	0.632941	monocyte cell count || id:ieu-b-31	TRUE	reported	igd	563946	0.000458042	258.4284714
3	12266804	-0.030979	0.001911	4.69E-59	521585	ieu-b-31	rs1822534	G	A	0.394011	monocyte cell count || id:ieu-b-31	TRUE	reported	igd	563946	0.000458287	258.5669009
8	116597409	-0.03058	0.001886	4.35E-59	521592	ieu-b-31	rs13271228	G	T	0.567054	monocyte cell count || id:ieu-b-31	TRUE	reported	igd	563946	0.000459159	259.0589161
22	43560763	0.031081	0.001997	1.46E-54	476098	ieu-b-31	rs47341	T	C	0.396	monocyte cell count || id:ieu-b-31	TRUE	reported	igd	563946	0.000462117	260.7286816
6	82463376	0.033833	0.002086	4.34E-59	520193	ieu-b-31	rs915125	T	C	0.282198	monocyte cell count || id:ieu-b-31	TRUE	reported	igd	563946	0.000463735	261.6417428
22	24624609	-0.033131	0.002083	6.38E-57	521575	ieu-b-31	rs34505104	G	A	0.305345	monocyte cell count || id:ieu-b-31	TRUE	reported	igd	563946	0.000465649	262.7225314
17	28088459	-0.030635	0.001881	1.36E-59	521584	ieu-b-31	rs2729450	C	T	0.524171	monocyte cell count || id:ieu-b-31	TRUE	reported	igd	563946	0.000468155	264.1368577
1	92766438	-0.094321	0.005802	2.22E-59	520494	ieu-b-31	rs115340020	A	G	0.027188	monocyte cell count || id:ieu-b-31	TRUE	reported	igd	563946	0.000470601	265.5176387
3	39281374	0.037818	0.002267	1.98E-62	521592	ieu-b-31	rs73058593	C	G	0.217554	monocyte cell count || id:ieu-b-31	TRUE	reported	igd	563946	0.00048691	274.7236528
11	1874221	-0.033053	0.002022	5.19E-60	477132	ieu-b-31	rs907612	T	C	0.380435	monocyte cell count || id:ieu-b-31	TRUE	reported	igd	563946	0.000515014	290.5887587
7	92300568	-0.108009	0.006386	4.01E-64	520654	ieu-b-31	rs3731332	T	C	0.022895	monocyte cell count || id:ieu-b-31	TRUE	reported	igd	563946	0.000521953	294.5062329
6	135418916	-0.037905	0.002128	6.09E-71	521129	ieu-b-31	rs7776054	G	A	0.260831	monocyte cell count || id:ieu-b-31	TRUE	reported	igd	563946	0.000554021	312.6098111
6	41990827	0.039085	0.002177	4.77E-72	521592	ieu-b-31	rs56007794	T	A	0.24434	monocyte cell count || id:ieu-b-31	TRUE	reported	igd	563946	0.00056412	318.3114605
15	42261781	-0.053992	0.002985	4.48E-73	521592	ieu-b-31	rs1002774	A	G	0.111651	monocyte cell count || id:ieu-b-31	TRUE	reported	igd	563946	0.000578276	326.3038936
6	32632689	-0.071828	0.005094	4.10E-45	490498	ieu-b-31	rs41552812	T	C	0.06205	monocyte cell count || id:ieu-b-31	TRUE	reported	igd	563946	0.000600536	338.8721557
22	17579495	-0.096493	0.005685	1.49E-64	520655	ieu-b-31	rs41409548	A	G	0.033848	monocyte cell count || id:ieu-b-31	TRUE	reported	igd	563946	0.000608976	343.6375539
3	46406367	0.035585	0.001932	1.11E-75	521590	ieu-b-31	rs2213290	T	C	0.407826	monocyte cell count || id:ieu-b-31	TRUE	reported	igd	563946	0.000611629	345.1356888
19	54325353	-0.057574	0.003245	2.18E-70	516125	ieu-b-31	rs62143205	A	G	0.104321	monocyte cell count || id:ieu-b-31	TRUE	reported	igd	563946	0.000619451	349.5521872
2	136890059	-0.040256	0.002125	5.20E-80	519574	ieu-b-31	rs7574456	T	C	0.739962	monocyte cell count || id:ieu-b-31	TRUE	reported	igd	563946	0.000623645	351.920349
9	22142756	-0.048585	0.002529	3.44E-82	521592	ieu-b-31	rs12376511	C	T	0.163934	monocyte cell count || id:ieu-b-31	TRUE	reported	igd	563946	0.000647059	365.1414146
18	60920854	-0.109272	0.005762	3.89E-80	519549	ieu-b-31	rs17758695	T	C	0.028765	monocyte cell count || id:ieu-b-31	TRUE	reported	igd	563946	0.00066717	376.497683
20	48967591	-0.047438	0.002378	1.83E-88	521592	ieu-b-31	rs6512627	A	G	0.19363	monocyte cell count || id:ieu-b-31	TRUE	reported	igd	563946	0.000702732	396.5801977
4	7044380	0.038297	0.001915	7.06E-89	517676	ieu-b-31	rs871134	T	C	0.571095	monocyte cell count || id:ieu-b-31	TRUE	reported	igd	563946	0.000718504	405.4871604
17	57875292	0.038394	0.001876	5.37E-93	521592	ieu-b-31	rs2665405	A	G	0.548346	monocyte cell count || id:ieu-b-31	TRUE	reported	igd	563946	0.000730159	412.0694875
15	64629873	0.059435	0.00287	3.41E-95	521593	ieu-b-31	rs7180079	G	A	0.876937	monocyte cell count || id:ieu-b-31	TRUE	reported	igd	563946	0.000762448	430.3062518
14	25461989	0.039975	0.001919	2.81E-96	521588	ieu-b-31	rs2038700	C	T	0.394192	monocyte cell count || id:ieu-b-31	TRUE	reported	igd	563946	0.00076322	430.7420989
4	83547862	-0.050963	0.002417	1.15E-98	520648	ieu-b-31	rs17005891	A	G	0.184381	monocyte cell count || id:ieu-b-31	TRUE	reported	igd	563946	0.000781166	440.8784141
7	6502367	0.045504	0.002116	1.66E-102	519575	ieu-b-31	rs6796	C	T	0.274261	monocyte cell count || id:ieu-b-31	TRUE	reported	igd	563946	0.000824278	465.2300616
9	136149229	-0.043731	0.002	5.75E-106	521132	ieu-b-31	rs505922	C	T	0.319386	monocyte cell count || id:ieu-b-31	TRUE	reported	igd	563946	0.00083143	469.2699903
2	111752151	0.14024	0.006704	4.24E-97	520651	ieu-b-31	rs150449635	C	T	0.022455	monocyte cell count || id:ieu-b-31	TRUE	reported	igd	563946	0.000863423	487.3430109
15	80224817	0.04248	0.001892	1.26E-111	521592	ieu-b-31	rs11854390	T	C	0.562044	monocyte cell count || id:ieu-b-31	TRUE	reported	igd	563946	0.000888382	501.4432385
10	101292390	-0.04368	0.001932	4.02E-113	521588	ieu-b-31	rs11190141	T	C	0.371953	monocyte cell count || id:ieu-b-31	TRUE	reported	igd	563946	0.000891406	503.1514772
16	86012521	0.054647	0.002429	5.52E-112	521594	ieu-b-31	rs2176777	C	G	0.812825	monocyte cell count || id:ieu-b-31	TRUE	reported	igd	563946	0.000908673	512.9066523
11	122519281	0.06519	0.002862	9.23E-115	521562	ieu-b-31	rs11602323	G	T	0.123096	monocyte cell count || id:ieu-b-31	TRUE	reported	igd	563946	0.000917462	517.8721562
19	44282529	-0.044337	0.00195	2.12E-114	521577	ieu-b-31	rs56344893	A	C	0.372987	monocyte cell count || id:ieu-b-31	TRUE	reported	igd	563946	0.00091946	519.0011551
12	6493351	-0.050144	0.002236	2.77E-111	521594	ieu-b-31	rs10849448	G	A	0.753266	monocyte cell count || id:ieu-b-31	TRUE	reported	igd	563946	0.000934642	527.578866
10	99108922	0.050518	0.002145	1.25E-122	520154	ieu-b-31	rs11189154	A	G	0.255718	monocyte cell count || id:ieu-b-31	TRUE	reported	igd	563946	0.000971451	548.376947
9	91472127	0.045431	0.001865	5.69E-131	521582	ieu-b-31	rs10780209	A	G	0.479354	monocyte cell count || id:ieu-b-31	TRUE	reported	igd	563946	0.001030228	581.5902453
10	25218243	-0.047265	0.002019	3.56E-121	478116	ieu-b-31	rs10828725	T	G	0.367802	monocyte cell count || id:ieu-b-31	TRUE	reported	igd	563946	0.001038907	586.4944822
17	56358429	-0.100554	0.00424	2.99E-124	519714	ieu-b-31	rs34097845	T	C	0.05601	monocyte cell count || id:ieu-b-31	TRUE	reported	igd	563946	0.001069207	603.6180863
12	111884608	-0.047075	0.001872	1.58E-139	519112	ieu-b-31	rs3184504	C	T	0.517396	monocyte cell count || id:ieu-b-31	TRUE	reported	igd	563946	0.001106687	624.8007058
16	85980968	0.04713	0.001913	5.31E-134	520192	ieu-b-31	rs731707	C	T	0.489214	monocyte cell count || id:ieu-b-31	TRUE	reported	igd	563946	0.001110102	626.7308843
20	31191015	0.054282	0.002188	8.57E-136	520647	ieu-b-31	rs12480732	T	C	0.257776	monocyte cell count || id:ieu-b-31	TRUE	reported	igd	563946	0.001127507	636.5684019
14	23589349	0.048843	0.001897	4.68E-146	521592	ieu-b-31	rs2239630	G	A	0.555952	monocyte cell count || id:ieu-b-31	TRUE	reported	igd	563946	0.001177882	665.0429633
1	236107241	-0.079652	0.002993	6.30E-156	521593	ieu-b-31	rs6429432	C	A	0.891513	monocyte cell count || id:ieu-b-31	TRUE	reported	igd	563946	0.001227238	692.9438367
13	28712689	0.135387	0.005559	6.19E-131	517343	ieu-b-31	rs138028125	G	C	0.03476	monocyte cell count || id:ieu-b-31	TRUE	reported	igd	563946	0.001229983	694.4955834
5	149501803	-0.054151	0.002035	6.78E-156	519114	ieu-b-31	rs17656204	T	C	0.321977	monocyte cell count || id:ieu-b-31	TRUE	reported	igd	563946	0.001280301	722.943901
7	50370254	-0.072233	0.002651	1.97E-163	521591	ieu-b-31	rs149007767	T	C	0.16205	monocyte cell count || id:ieu-b-31	TRUE	reported	igd	563946	0.001416995	800.2399918
12	69744014	0.113424	0.003883	1.64E-187	520190	ieu-b-31	rs1800973	A	C	0.061915	monocyte cell count || id:ieu-b-31	TRUE	reported	igd	563946	0.001494438	844.0408666
7	50307334	-0.060104	0.001999	1.28E-198	521593	ieu-b-31	rs4385425	G	A	0.323914	monocyte cell count || id:ieu-b-31	TRUE	reported	igd	563946	0.001582226	893.7006749
20	48887268	-0.072454	0.002408	8.09E-199	520194	ieu-b-31	rs17196752	T	C	0.189945	monocyte cell count || id:ieu-b-31	TRUE	reported	igd	563946	0.001615463	912.504966
9	114071879	-0.061771	0.002001	1.00E-200	520514	ieu-b-31	rs1930303	A	G	0.66324	monocyte cell count || id:ieu-b-31	TRUE	reported	igd	563946	0.001704474	962.8692717
19	45744552	-0.066784	0.002145	1.00E-200	520150	ieu-b-31	rs143273199	C	T	0.259095	monocyte cell count || id:ieu-b-31	TRUE	reported	igd	563946	0.001712365	967.3345437
6	31330618	-0.068474	0.00217	1.00E-200	520514	ieu-b-31	rs2523562	T	C	0.245752	monocyte cell count || id:ieu-b-31	TRUE	reported	igd	563946	0.001738171	981.9381566
13	41002641	-0.062797	0.001987	1.00E-200	520653	ieu-b-31	rs1892548	C	T	0.654819	monocyte cell count || id:ieu-b-31	TRUE	reported	igd	563946	0.00178269	1007.133003
1	150584103	-0.072638	0.002252	1.00E-200	520192	ieu-b-31	rs4970966	T	G	0.222433	monocyte cell count || id:ieu-b-31	TRUE	reported	igd	563946	0.001825134	1031.155451
17	81078568	0.06335	0.002158	2.16E-189	464168	ieu-b-31	rs9674881	T	C	0.486067	monocyte cell count || id:ieu-b-31	TRUE	reported	igd	563946	0.002005053	1133.009403
15	80259074	-0.077442	0.002141	1.00E-200	521587	ieu-b-31	rs7180804	A	G	0.256783	monocyte cell count || id:ieu-b-31	TRUE	reported	igd	563946	0.002289101	1293.886805
16	85927814	-0.075903	0.001942	1.00E-200	520192	ieu-b-31	rs391023	T	C	0.366325	monocyte cell count || id:ieu-b-31	TRUE	reported	igd	563946	0.002674737	1512.447019
3	128292844	0.077151	0.001952	1.00E-200	521587	ieu-b-31	rs2734047	G	A	0.635458	monocyte cell count || id:ieu-b-31	TRUE	reported	igd	563946	0.002757703	1559.490841
9	113850365	0.075498	0.001889	1.00E-200	521590	ieu-b-31	rs10123018	A	G	0.582145	monocyte cell count || id:ieu-b-31	TRUE	reported	igd	563946	0.00277305	1568.193459
3	42906116	0.157057	0.003864	1.00E-200	520192	ieu-b-31	rs2228467	C	T	0.061974	monocyte cell count || id:ieu-b-31	TRUE	reported	igd	563946	0.002867933	1622.005387
1	92315896	0.366555	0.009065	1.00E-200	521131	ieu-b-31	rs17575497	T	C	0.013208	monocyte cell count || id:ieu-b-31	TRUE	reported	igd	563946	0.003502442	1982.123513
8	130589676	-0.091286	0.001924	1.00E-200	521594	ieu-b-31	rs10094039	G	A	0.616642	monocyte cell count || id:ieu-b-31	TRUE	reported	igd	563946	0.003939816	2230.624064
13	28604007	0.53552	0.00861	1.00E-200	521592	ieu-b-31	rs76428106	C	T	0.013445	monocyte cell count || id:ieu-b-31	TRUE	reported	igd	563946	0.007607877	4323.307898
2	182308352	0.127269	0.001885	1.00E-200	520195	ieu-b-31	rs6740847	G	A	0.562078	monocyte cell count || id:ieu-b-31	TRUE	reported	igd	563946	0.00797386	4532.955693
Characteristics of lymphocyte cell count associated SNPs
chr.exposure	pos.exposure	beta.exposure	se.exposure	pval.exposure	samplesize.exposure	id.exposure	SNP	effect_allele.exposure	other_allele.exposure	eaf.exposure	exposure	mr_keep.exposure	pval_origin.exposure	data_source.exposure	N	R^2	F
4	88058337	0.009635	0.001731	2.67E-08	524921	ieu-b-32	rs17703261	T	A	0.188591	lymphocyte cell count || id:ieu-b-32	TRUE	reported	igd	563946	2.84E-05	16.0229522
2	97187605	0.011477	0.002095	4.41E-08	522893	ieu-b-32	rs4907236	T	C	0.283222	lymphocyte cell count || id:ieu-b-32	TRUE	reported	igd	563946	5.35E-05	30.16182521
5	118530823	-0.010384	0.001894	4.31E-08	524918	ieu-b-32	rs3992621	C	T	0.535606	lymphocyte cell count || id:ieu-b-32	TRUE	reported	igd	563946	5.36E-05	30.25176128
9	136150466	-0.010374	0.001891	4.19E-08	524919	ieu-b-32	rs616154	T	C	0.514528	lymphocyte cell count || id:ieu-b-32	TRUE	reported	igd	563946	5.38E-05	30.32180244
12	69202164	0.010584	0.001922	3.72E-08	523977	ieu-b-32	rs937283	G	A	0.405224	lymphocyte cell count || id:ieu-b-32	TRUE	reported	igd	563946	5.40E-05	30.45353311
12	96281510	-0.013208	0.002399	3.79E-08	524921	ieu-b-32	rs74344617	A	G	0.192087	lymphocyte cell count || id:ieu-b-32	TRUE	reported	igd	563946	5.41E-05	30.5369869
6	41168337	-0.010808	0.001969	4.15E-08	523520	ieu-b-32	rs4714431	C	A	0.371057	lymphocyte cell count || id:ieu-b-32	TRUE	reported	igd	563946	5.45E-05	30.74908834
4	102722182	0.011141	0.002015	3.27E-08	524919	ieu-b-32	rs34499378	A	G	0.329853	lymphocyte cell count || id:ieu-b-32	TRUE	reported	igd	563946	5.49E-05	30.94772099
2	85814984	-0.01062	0.001917	3.10E-08	523518	ieu-b-32	rs10206961	T	C	0.418223	lymphocyte cell count || id:ieu-b-32	TRUE	reported	igd	563946	5.49E-05	30.95303984
10	27125289	0.010749	0.001946	3.43E-08	524912	ieu-b-32	rs7893800	A	G	0.389841	lymphocyte cell count || id:ieu-b-32	TRUE	reported	igd	563946	5.50E-05	30.99962984
9	20802452	0.010844	0.001958	3.12E-08	523980	ieu-b-32	rs6475476	G	A	0.373093	lymphocyte cell count || id:ieu-b-32	TRUE	reported	igd	563946	5.50E-05	31.02337942
20	11371883	-0.010513	0.001903	3.37E-08	523522	ieu-b-32	rs766228	T	G	0.502115	lymphocyte cell count || id:ieu-b-32	TRUE	reported	igd	563946	5.53E-05	31.16560362
20	6621685	-0.010827	0.001946	2.70E-08	524452	ieu-b-32	rs2145270	T	C	0.618853	lymphocyte cell count || id:ieu-b-32	TRUE	reported	igd	563946	5.53E-05	31.18791007
13	110928439	-0.011935	0.002151	2.94E-08	523975	ieu-b-32	rs2847468	T	C	0.26371	lymphocyte cell count || id:ieu-b-32	TRUE	reported	igd	563946	5.53E-05	31.19682148
3	4745230	-0.0107	0.001916	2.42E-08	524919	ieu-b-32	rs2322830	C	T	0.580473	lymphocyte cell count || id:ieu-b-32	TRUE	reported	igd	563946	5.58E-05	31.44848218
21	37766505	0.017139	0.003116	3.88E-08	524918	ieu-b-32	rs12627489	A	G	0.106785	lymphocyte cell count || id:ieu-b-32	TRUE	reported	igd	563946	5.60E-05	31.60294317
12	32635390	0.025886	0.004635	2.39E-08	523984	ieu-b-32	rs147700878	A	G	0.043802	lymphocyte cell count || id:ieu-b-32	TRUE	reported	igd	563946	5.61E-05	31.65643606
1	40879952	0.012451	0.002215	1.95E-08	523982	ieu-b-32	rs2294752	G	T	0.238115	lymphocyte cell count || id:ieu-b-32	TRUE	reported	igd	563946	5.62E-05	31.72305831
6	11753146	-0.010721	0.001911	2.07E-08	524922	ieu-b-32	rs2294421	C	T	0.431921	lymphocyte cell count || id:ieu-b-32	TRUE	reported	igd	563946	5.64E-05	31.81076549
5	172675594	0.011343	0.002075	4.74E-08	523841	ieu-b-32	rs2161118	C	T	0.327972	lymphocyte cell count || id:ieu-b-32	TRUE	reported	igd	563946	5.67E-05	31.98678632
19	12189379	0.010673	0.001927	3.11E-08	523980	ieu-b-32	rs11670621	T	C	0.48557	lymphocyte cell count || id:ieu-b-32	TRUE	reported	igd	563946	5.69E-05	32.09532998
2	128410244	0.01644	0.002956	2.74E-08	523982	ieu-b-32	rs11688303	T	C	0.119835	lymphocyte cell count || id:ieu-b-32	TRUE	reported	igd	563946	5.70E-05	32.15452801
15	51106727	-0.011769	0.002084	1.66E-08	524920	ieu-b-32	rs3848132	A	T	0.292109	lymphocyte cell count || id:ieu-b-32	TRUE	reported	igd	563946	5.73E-05	32.30586015
7	128581835	-0.010761	0.001911	1.84E-08	523522	ieu-b-32	rs11761199	G	A	0.45427	lymphocyte cell count || id:ieu-b-32	TRUE	reported	igd	563946	5.74E-05	32.38083624
20	42852273	0.013444	0.002397	2.10E-08	523518	ieu-b-32	rs4812804	T	C	0.198107	lymphocyte cell count || id:ieu-b-32	TRUE	reported	igd	563946	5.74E-05	32.38651127
9	94486321	0.011391	0.002015	1.62E-08	523517	ieu-b-32	rs10761129	T	C	0.669401	lymphocyte cell count || id:ieu-b-32	TRUE	reported	igd	563946	5.74E-05	32.38937103
10	5296243	-0.01435	0.002545	1.76E-08	524920	ieu-b-32	rs80177247	G	A	0.167793	lymphocyte cell count || id:ieu-b-32	TRUE	reported	igd	563946	5.75E-05	32.43395863
10	4160744	0.020005	0.003543	1.68E-08	524921	ieu-b-32	rs1923403	G	A	0.922075	lymphocyte cell count || id:ieu-b-32	TRUE	reported	igd	563946	5.75E-05	32.43479244
10	44513645	0.012732	0.002238	1.32E-08	524920	ieu-b-32	rs4948822	G	T	0.231555	lymphocyte cell count || id:ieu-b-32	TRUE	reported	igd	563946	5.77E-05	32.53503235
8	101139413	0.010777	0.001898	1.39E-08	524918	ieu-b-32	rs2453628	A	G	0.52576	lymphocyte cell count || id:ieu-b-32	TRUE	reported	igd	563946	5.79E-05	32.66424464
12	1868527	0.010843	0.001945	2.55E-08	524921	ieu-b-32	rs2068485	G	T	0.446837	lymphocyte cell count || id:ieu-b-32	TRUE	reported	igd	563946	5.81E-05	32.77874974
2	153285022	-0.025584	0.004479	1.14E-08	523984	ieu-b-32	rs78394891	A	T	0.046663	lymphocyte cell count || id:ieu-b-32	TRUE	reported	igd	563946	5.82E-05	32.84333621
2	71676999	-0.014199	0.0025	1.39E-08	524921	ieu-b-32	rs10191329	A	C	0.175233	lymphocyte cell count || id:ieu-b-32	TRUE	reported	igd	563946	5.83E-05	32.86653924
15	81978452	-0.011182	0.001961	1.21E-08	524915	ieu-b-32	rs4129560	A	C	0.369955	lymphocyte cell count || id:ieu-b-32	TRUE	reported	igd	563946	5.83E-05	32.87386278
8	105807849	-0.01113	0.001936	9.21E-09	524918	ieu-b-32	rs17180155	C	T	0.394048	lymphocyte cell count || id:ieu-b-32	TRUE	reported	igd	563946	5.92E-05	33.36332668
1	90174762	0.012709	0.002208	8.86E-09	524920	ieu-b-32	rs1320562	C	G	0.758464	lymphocyte cell count || id:ieu-b-32	TRUE	reported	igd	563946	5.92E-05	33.37576888
18	48954037	0.01286	0.002236	9.06E-09	524921	ieu-b-32	rs1456059	G	A	0.766259	lymphocyte cell count || id:ieu-b-32	TRUE	reported	igd	563946	5.92E-05	33.41058872
2	182340214	0.010958	0.001903	8.67E-09	523982	ieu-b-32	rs2305591	T	A	0.557343	lymphocyte cell count || id:ieu-b-32	TRUE	reported	igd	563946	5.92E-05	33.41520947
8	68813188	-0.011147	0.00193	7.87E-09	524920	ieu-b-32	rs12542907	G	C	0.39893	lymphocyte cell count || id:ieu-b-32	TRUE	reported	igd	563946	5.96E-05	33.60698931
6	170489464	0.014327	0.002574	2.65E-08	481443	ieu-b-32	rs3012415	T	C	0.822853	lymphocyte cell count || id:ieu-b-32	TRUE	reported	igd	563946	5.98E-05	33.74881636
22	32057501	-0.015204	0.002649	9.70E-09	523522	ieu-b-32	rs760908	T	G	0.15316	lymphocyte cell count || id:ieu-b-32	TRUE	reported	igd	563946	6.00E-05	33.81850944
12	4346821	-0.012404	0.002144	7.47E-09	524920	ieu-b-32	rs4578474	G	A	0.265376	lymphocyte cell count || id:ieu-b-32	TRUE	reported	igd	563946	6.00E-05	33.83313967
5	88710112	-0.010997	0.00189	6.05E-09	524920	ieu-b-32	rs247557	G	T	0.52424	lymphocyte cell count || id:ieu-b-32	TRUE	reported	igd	563946	6.03E-05	34.02191116
1	169467654	-0.037559	0.006572	1.12E-08	524923	ieu-b-32	rs1894692	A	G	0.978082	lymphocyte cell count || id:ieu-b-32	TRUE	reported	igd	563946	6.05E-05	34.11115894
8	56760360	-0.011887	0.002052	7.10E-09	524880	ieu-b-32	rs13262073	G	C	0.687591	lymphocyte cell count || id:ieu-b-32	TRUE	reported	igd	563946	6.07E-05	34.23659667
7	18224597	-0.01345	0.002312	6.13E-09	523520	ieu-b-32	rs17138740	G	A	0.214538	lymphocyte cell count || id:ieu-b-32	TRUE	reported	igd	563946	6.10E-05	34.38479429
5	88120416	0.011965	0.002045	5.00E-09	524920	ieu-b-32	rs304154	C	T	0.307959	lymphocyte cell count || id:ieu-b-32	TRUE	reported	igd	563946	6.10E-05	34.41459077
3	71637104	0.02818	0.005024	2.08E-08	524922	ieu-b-32	rs77057307	A	G	0.040114	lymphocyte cell count || id:ieu-b-32	TRUE	reported	igd	563946	6.12E-05	34.48975752
5	1519079	0.018355	0.003281	2.27E-08	477215	ieu-b-32	rs4406174	T	C	0.101238	lymphocyte cell count || id:ieu-b-32	TRUE	reported	igd	563946	6.13E-05	34.5771855
9	127191232	-0.011609	0.002008	7.60E-09	523840	ieu-b-32	rs10986338	A	G	0.649791	lymphocyte cell count || id:ieu-b-32	TRUE	reported	igd	563946	6.13E-05	34.59260215
7	40437273	-0.031722	0.005464	6.59E-09	524923	ieu-b-32	rs80006387	G	A	0.031539	lymphocyte cell count || id:ieu-b-32	TRUE	reported	igd	563946	6.15E-05	34.66920246
12	112521849	-0.034098	0.005875	6.65E-09	523984	ieu-b-32	rs73207610	T	G	0.027199	lymphocyte cell count || id:ieu-b-32	TRUE	reported	igd	563946	6.15E-05	34.69983869
7	73020337	-0.016662	0.002841	4.63E-09	524460	ieu-b-32	rs3812316	G	C	0.127464	lymphocyte cell count || id:ieu-b-32	TRUE	reported	igd	563946	6.18E-05	34.82715138
14	50412380	-0.026707	0.004632	8.35E-09	523976	ieu-b-32	rs112992671	A	G	0.045938	lymphocyte cell count || id:ieu-b-32	TRUE	reported	igd	563946	6.25E-05	35.26078887
17	55242242	0.015551	0.002632	3.56E-09	523520	ieu-b-32	rs9898958	G	T	0.153458	lymphocyte cell count || id:ieu-b-32	TRUE	reported	igd	563946	6.28E-05	35.43626585
6	23443234	0.0123	0.002075	3.18E-09	524919	ieu-b-32	rs1291414	T	C	0.297616	lymphocyte cell count || id:ieu-b-32	TRUE	reported	igd	563946	6.33E-05	35.67258283
3	182755209	-0.012829	0.002149	2.46E-09	523523	ieu-b-32	rs2270968	G	T	0.738399	lymphocyte cell count || id:ieu-b-32	TRUE	reported	igd	563946	6.36E-05	35.85995176
2	169703896	-0.011348	0.001933	4.46E-09	522443	ieu-b-32	rs529002	G	T	0.550891	lymphocyte cell count || id:ieu-b-32	TRUE	reported	igd	563946	6.37E-05	35.93765546
12	112197562	-0.047882	0.008049	2.78E-09	523522	ieu-b-32	rs34229224	A	G	0.014131	lymphocyte cell count || id:ieu-b-32	TRUE	reported	igd	563946	6.39E-05	36.02719013
11	396701	0.011393	0.001984	9.52E-09	478607	ieu-b-32	rs11246147	T	C	0.54935	lymphocyte cell count || id:ieu-b-32	TRUE	reported	igd	563946	6.43E-05	36.2458749
17	41809207	-0.035412	0.006051	4.97E-09	524866	ieu-b-32	rs145947882	C	A	0.026364	lymphocyte cell count || id:ieu-b-32	TRUE	reported	igd	563946	6.44E-05	36.30803736
9	33776182	0.012768	0.002127	2.01E-09	524922	ieu-b-32	rs1971429	A	C	0.728952	lymphocyte cell count || id:ieu-b-32	TRUE	reported	igd	563946	6.44E-05	36.33162653
8	11657838	0.013969	0.002332	2.15E-09	524838	ieu-b-32	rs13276352	C	T	0.208845	lymphocyte cell count || id:ieu-b-32	TRUE	reported	igd	563946	6.45E-05	36.36723439
2	136919140	-0.024345	0.004149	4.53E-09	523978	ieu-b-32	rs62160910	C	G	0.05783	lymphocyte cell count || id:ieu-b-32	TRUE	reported	igd	563946	6.46E-05	36.42470537
6	151908076	0.012563	0.002081	1.61E-09	523507	ieu-b-32	rs4869745	T	C	0.28937	lymphocyte cell count || id:ieu-b-32	TRUE	reported	igd	563946	6.49E-05	36.60816235
1	26726127	0.012115	0.002012	1.79E-09	523916	ieu-b-32	rs113466616	A	G	0.333144	lymphocyte cell count || id:ieu-b-32	TRUE	reported	igd	563946	6.52E-05	36.77944699
20	50092287	-0.011461	0.001915	2.21E-09	523523	ieu-b-32	rs6021231	C	T	0.470967	lymphocyte cell count || id:ieu-b-32	TRUE	reported	igd	563946	6.55E-05	36.91583279
12	50559128	-0.011915	0.001964	1.34E-09	524892	ieu-b-32	rs10783340	G	A	0.639354	lymphocyte cell count || id:ieu-b-32	TRUE	reported	igd	563946	6.55E-05	36.92368266
20	42015635	-0.013672	0.002275	1.91E-09	524922	ieu-b-32	rs6103270	G	A	0.226397	lymphocyte cell count || id:ieu-b-32	TRUE	reported	igd	563946	6.55E-05	36.9272805
3	195926731	-0.02142	0.003625	3.55E-09	524923	ieu-b-32	rs56850780	T	G	0.077731	lymphocyte cell count || id:ieu-b-32	TRUE	reported	igd	563946	6.58E-05	37.10097694
2	220050527	-0.02122	0.003547	2.27E-09	523984	ieu-b-32	rs7596846	T	G	0.920631	lymphocyte cell count || id:ieu-b-32	TRUE	reported	igd	563946	6.58E-05	37.11263735
3	186731157	-0.011822	0.001948	1.32E-09	524918	ieu-b-32	rs10212190	T	A	0.379385	lymphocyte cell count || id:ieu-b-32	TRUE	reported	igd	563946	6.58E-05	37.11751506
17	74024711	0.012196	0.002071	4.03E-09	523980	ieu-b-32	rs2665960	G	A	0.668615	lymphocyte cell count || id:ieu-b-32	TRUE	reported	igd	563946	6.59E-05	37.17392309
7	23634985	0.013147	0.002162	1.22E-09	524921	ieu-b-32	rs35121828	A	G	0.258961	lymphocyte cell count || id:ieu-b-32	TRUE	reported	igd	563946	6.63E-05	37.41308678
1	198830942	0.041426	0.006895	1.93E-09	523984	ieu-b-32	rs113116201	C	T	0.019939	lymphocyte cell count || id:ieu-b-32	TRUE	reported	igd	563946	6.71E-05	37.82662447
1	156984942	-0.017001	0.002762	7.76E-10	524922	ieu-b-32	rs716723	T	A	0.134335	lymphocyte cell count || id:ieu-b-32	TRUE	reported	igd	563946	6.72E-05	37.91256298
1	101801341	0.066726	0.011459	5.93E-09	521981	ieu-b-32	rs144520705	A	C	0.007638	lymphocyte cell count || id:ieu-b-32	TRUE	reported	igd	563946	6.75E-05	38.06582544
3	112686528	-0.048897	0.007981	9.26E-10	524523	ieu-b-32	rs140763487	T	C	0.01433	lymphocyte cell count || id:ieu-b-32	TRUE	reported	igd	563946	6.75E-05	38.09232385
2	40698811	-0.014843	0.002405	6.98E-10	524921	ieu-b-32	rs11688289	C	T	0.18925	lymphocyte cell count || id:ieu-b-32	TRUE	reported	igd	563946	6.76E-05	38.1295394
1	159000779	0.016276	0.002646	7.96E-10	524915	ieu-b-32	rs12059564	T	C	0.150315	lymphocyte cell count || id:ieu-b-32	TRUE	reported	igd	563946	6.77E-05	38.16374629
12	57771153	-0.014029	0.002269	6.48E-10	524916	ieu-b-32	rs4760278	A	C	0.222685	lymphocyte cell count || id:ieu-b-32	TRUE	reported	igd	563946	6.81E-05	38.42704693
21	16817051	0.011767	0.00191	7.44E-10	523522	ieu-b-32	rs1297265	G	A	0.443092	lymphocyte cell count || id:ieu-b-32	TRUE	reported	igd	563946	6.83E-05	38.53936252
18	74769175	0.01184	0.001935	9.73E-10	523838	ieu-b-32	rs9676181	A	T	0.573916	lymphocyte cell count || id:ieu-b-32	TRUE	reported	igd	563946	6.86E-05	38.66719924
7	150527651	0.020861	0.003359	5.47E-10	524914	ieu-b-32	rs73165514	A	G	0.086367	lymphocyte cell count || id:ieu-b-32	TRUE	reported	igd	563946	6.87E-05	38.73340367
12	14409191	-0.025308	0.004077	5.54E-10	524923	ieu-b-32	rs36108061	G	C	0.057188	lymphocyte cell count || id:ieu-b-32	TRUE	reported	igd	563946	6.91E-05	38.9530649
5	34654477	0.011801	0.001899	5.30E-10	523520	ieu-b-32	rs464609	A	G	0.544347	lymphocyte cell count || id:ieu-b-32	TRUE	reported	igd	563946	6.91E-05	38.96221768
2	216250263	-0.013906	0.002231	4.69E-10	522356	ieu-b-32	rs11897252	T	C	0.233523	lymphocyte cell count || id:ieu-b-32	TRUE	reported	igd	563946	6.92E-05	39.04175033
1	247612435	0.012002	0.001924	4.55E-10	524916	ieu-b-32	rs4925547	T	A	0.402366	lymphocyte cell count || id:ieu-b-32	TRUE	reported	igd	563946	6.93E-05	39.07148173
11	18101078	0.011959	0.00192	4.81E-10	524904	ieu-b-32	rs2403246	G	C	0.414485	lymphocyte cell count || id:ieu-b-32	TRUE	reported	igd	563946	6.94E-05	39.15008417
8	421777	0.02071	0.003362	7.48E-10	520682	ieu-b-32	rs10503147	T	C	0.088907	lymphocyte cell count || id:ieu-b-32	TRUE	reported	igd	563946	6.95E-05	39.1881731
6	44767072	0.01184	0.001892	3.99E-10	523516	ieu-b-32	rs12190136	A	G	0.526092	lymphocyte cell count || id:ieu-b-32	TRUE	reported	igd	563946	6.99E-05	39.4235272
2	12878229	0.012278	0.001962	4.03E-10	523982	ieu-b-32	rs35002856	C	G	0.372999	lymphocyte cell count || id:ieu-b-32	TRUE	reported	igd	563946	7.05E-05	39.7674514
4	169301245	-0.018812	0.002993	3.38E-10	524920	ieu-b-32	rs62334097	G	A	0.112515	lymphocyte cell count || id:ieu-b-32	TRUE	reported	igd	563946	7.07E-05	39.86007004
9	98775235	-0.031845	0.005047	2.88E-10	524918	ieu-b-32	rs3739756	C	T	0.036302	lymphocyte cell count || id:ieu-b-32	TRUE	reported	igd	563946	7.10E-05	40.01757883
3	71358223	0.031592	0.005074	4.94E-10	524922	ieu-b-32	rs77101566	A	G	0.036931	lymphocyte cell count || id:ieu-b-32	TRUE	reported	igd	563946	7.10E-05	40.04050284
17	76393762	0.020824	0.003402	9.57E-10	524912	ieu-b-32	rs116876036	T	C	0.09019	lymphocyte cell count || id:ieu-b-32	TRUE	reported	igd	563946	7.12E-05	40.13601838
13	50933553	-0.012011	0.001914	3.58E-10	522837	ieu-b-32	rs912416	C	A	0.445384	lymphocyte cell count || id:ieu-b-32	TRUE	reported	igd	563946	7.13E-05	40.19594743
19	10374952	-0.061427	0.010349	3.01E-09	478898	ieu-b-32	rs141801008	T	C	0.009564	lymphocyte cell count || id:ieu-b-32	TRUE	reported	igd	563946	7.15E-05	40.31638825
4	55066077	0.014203	0.00224	2.34E-10	524917	ieu-b-32	rs6554158	A	G	0.231214	lymphocyte cell count || id:ieu-b-32	TRUE	reported	igd	563946	7.17E-05	40.44612221
2	165504565	-0.012472	0.001963	2.17E-10	523981	ieu-b-32	rs12692735	T	G	0.361134	lymphocyte cell count || id:ieu-b-32	TRUE	reported	igd	563946	7.18E-05	40.48065283
7	115849440	-0.030705	0.004887	3.42E-10	523066	ieu-b-32	rs75049211	T	C	0.039779	lymphocyte cell count || id:ieu-b-32	TRUE	reported	igd	563946	7.20E-05	40.6200563
17	45819206	0.017813	0.002809	2.36E-10	524916	ieu-b-32	rs56308324	T	A	0.130681	lymphocyte cell count || id:ieu-b-32	TRUE	reported	igd	563946	7.21E-05	40.65959456
2	74187420	0.012654	0.001992	2.17E-10	523791	ieu-b-32	rs6546881	T	C	0.657162	lymphocyte cell count || id:ieu-b-32	TRUE	reported	igd	563946	7.22E-05	40.69249962
19	15295134	0.013372	0.002139	4.21E-10	522444	ieu-b-32	rs1043996	A	G	0.716638	lymphocyte cell count || id:ieu-b-32	TRUE	reported	igd	563946	7.26E-05	40.95733538
12	56467587	0.012056	0.001909	2.80E-10	524916	ieu-b-32	rs7312770	T	C	0.505626	lymphocyte cell count || id:ieu-b-32	TRUE	reported	igd	563946	7.27E-05	40.98161168
3	14435063	0.019951	0.003209	5.23E-10	522442	ieu-b-32	rs721377	T	C	0.102169	lymphocyte cell count || id:ieu-b-32	TRUE	reported	igd	563946	7.30E-05	41.185161
4	143326714	-0.012466	0.002023	7.36E-10	481440	ieu-b-32	rs7696969	G	T	0.619889	lymphocyte cell count || id:ieu-b-32	TRUE	reported	igd	563946	7.32E-05	41.30250522
12	112478316	-0.062374	0.009806	2.07E-10	523126	ieu-b-32	rs78983078	A	G	0.009511	lymphocyte cell count || id:ieu-b-32	TRUE	reported	igd	563946	7.33E-05	41.3409871
3	141660742	-0.013632	0.002139	1.92E-10	523983	ieu-b-32	rs12636926	C	T	0.729623	lymphocyte cell count || id:ieu-b-32	TRUE	reported	igd	563946	7.33E-05	41.35092558
7	97919338	0.012114	0.001896	1.71E-10	524918	ieu-b-32	rs7790229	A	G	0.492994	lymphocyte cell count || id:ieu-b-32	TRUE	reported	igd	563946	7.34E-05	41.37401889
7	55147478	-0.015883	0.002483	1.65E-10	523513	ieu-b-32	rs10245472	A	G	0.176635	lymphocyte cell count || id:ieu-b-32	TRUE	reported	igd	563946	7.34E-05	41.38396338
1	10242292	-0.036769	0.005678	9.78E-11	524921	ieu-b-32	rs77954449	G	A	0.028289	lymphocyte cell count || id:ieu-b-32	TRUE	reported	igd	563946	7.43E-05	41.91954973
7	129513820	-0.012631	0.001955	1.08E-10	524921	ieu-b-32	rs2727487	C	A	0.629239	lymphocyte cell count || id:ieu-b-32	TRUE	reported	igd	563946	7.44E-05	41.98396527
6	26593471	0.012354	0.001912	1.07E-10	522436	ieu-b-32	rs4368798	G	A	0.426501	lymphocyte cell count || id:ieu-b-32	TRUE	reported	igd	563946	7.47E-05	42.10816492
1	39542129	-0.012976	0.002031	1.73E-10	523517	ieu-b-32	rs12142033	A	G	0.332829	lymphocyte cell count || id:ieu-b-32	TRUE	reported	igd	563946	7.48E-05	42.17338369
5	124377841	-0.012247	0.001914	1.61E-10	523981	ieu-b-32	rs58265751	C	T	0.52078	lymphocyte cell count || id:ieu-b-32	TRUE	reported	igd	563946	7.49E-05	42.22281248
5	179244302	-0.01661	0.002601	1.75E-10	524923	ieu-b-32	rs11742873	T	C	0.837406	lymphocyte cell count || id:ieu-b-32	TRUE	reported	igd	563946	7.51E-05	42.37195029
10	14974563	-0.013322	0.002066	1.18E-10	524909	ieu-b-32	rs7924213	A	G	0.307157	lymphocyte cell count || id:ieu-b-32	TRUE	reported	igd	563946	7.55E-05	42.60228489
3	171173627	-0.015346	0.002395	1.54E-10	522443	ieu-b-32	rs1491664	A	G	0.200884	lymphocyte cell count || id:ieu-b-32	TRUE	reported	igd	563946	7.56E-05	42.64266862
1	234765256	-0.014327	0.002238	1.58E-10	523519	ieu-b-32	rs533483	A	G	0.244075	lymphocyte cell count || id:ieu-b-32	TRUE	reported	igd	563946	7.57E-05	42.7180481
10	82273079	0.01522	0.002339	7.88E-11	523979	ieu-b-32	rs10748526	C	T	0.793501	lymphocyte cell count || id:ieu-b-32	TRUE	reported	igd	563946	7.59E-05	42.81477664
8	130986984	0.012837	0.001975	8.36E-11	524737	ieu-b-32	rs10107362	G	C	0.360574	lymphocyte cell count || id:ieu-b-32	TRUE	reported	igd	563946	7.60E-05	42.85591379
18	12887750	-0.012637	0.001974	1.59E-10	520920	ieu-b-32	rs8096327	G	A	0.391461	lymphocyte cell count || id:ieu-b-32	TRUE	reported	igd	563946	7.61E-05	42.91053299
17	62023128	0.013211	0.002151	8.47E-10	481396	ieu-b-32	rs11657448	T	C	0.321926	lymphocyte cell count || id:ieu-b-32	TRUE	reported	igd	563946	7.62E-05	42.97378431
15	66925163	-0.012483	0.001927	9.72E-11	524913	ieu-b-32	rs2439408	C	G	0.561092	lymphocyte cell count || id:ieu-b-32	TRUE	reported	igd	563946	7.67E-05	43.28573773
4	72608364	-0.013672	0.002079	4.98E-11	524916	ieu-b-32	rs2282680	T	C	0.289428	lymphocyte cell count || id:ieu-b-32	TRUE	reported	igd	563946	7.69E-05	43.36227919
22	50744821	-0.012414	0.001982	3.88E-10	480498	ieu-b-32	rs62241216	G	A	0.492468	lymphocyte cell count || id:ieu-b-32	TRUE	reported	igd	563946	7.70E-05	43.44745694
11	67133248	0.044726	0.007065	2.53E-10	524526	ieu-b-32	rs77876222	T	C	0.019648	lymphocyte cell count || id:ieu-b-32	TRUE	reported	igd	563946	7.71E-05	43.46302536
4	38292186	0.017943	0.002737	5.70E-11	524921	ieu-b-32	rs4833031	C	T	0.139012	lymphocyte cell count || id:ieu-b-32	TRUE	reported	igd	563946	7.71E-05	43.46492671
1	120526982	0.020046	0.003045	4.78E-11	523521	ieu-b-32	rs1493694	T	C	0.10785	lymphocyte cell count || id:ieu-b-32	TRUE	reported	igd	563946	7.73E-05	43.61270685
5	111079024	0.019727	0.002999	4.94E-11	523508	ieu-b-32	rs3797727	A	T	0.112161	lymphocyte cell count || id:ieu-b-32	TRUE	reported	igd	563946	7.75E-05	43.71171212
2	111787853	-0.017162	0.002597	4.05E-11	523982	ieu-b-32	rs1976055	A	C	0.156208	lymphocyte cell count || id:ieu-b-32	TRUE	reported	igd	563946	7.76E-05	43.78992166
4	6893181	0.016369	0.002605	3.40E-10	481439	ieu-b-32	rs12640189	T	C	0.175849	lymphocyte cell count || id:ieu-b-32	TRUE	reported	igd	563946	7.77E-05	43.80167281
11	64291461	0.07386	0.012425	2.85E-09	473735	ieu-b-32	rs11231804	T	C	0.007228	lymphocyte cell count || id:ieu-b-32	TRUE	reported	igd	563946	7.83E-05	44.15564667
15	90653194	-0.012696	0.001925	4.41E-11	523839	ieu-b-32	rs11073903	A	G	0.567498	lymphocyte cell count || id:ieu-b-32	TRUE	reported	igd	563946	7.91E-05	44.62586261
17	16786819	-0.020963	0.003152	3.01E-11	524921	ieu-b-32	rs11652760	G	T	0.100157	lymphocyte cell count || id:ieu-b-32	TRUE	reported	igd	563946	7.92E-05	44.67404704
16	78572255	0.013696	0.002056	2.80E-11	524918	ieu-b-32	rs1317575	C	G	0.696319	lymphocyte cell count || id:ieu-b-32	TRUE	reported	igd	563946	7.93E-05	44.74183498
1	1596500	-0.014315	0.002296	4.67E-10	451140	ieu-b-32	rs72634819	T	C	0.263613	lymphocyte cell count || id:ieu-b-32	TRUE	reported	igd	563946	7.96E-05	44.87001042
11	86297189	0.014189	0.002137	3.26E-11	523523	ieu-b-32	rs949349	C	T	0.271122	lymphocyte cell count || id:ieu-b-32	TRUE	reported	igd	563946	7.96E-05	44.87698931
14	93516465	0.020125	0.003138	1.47E-10	480040	ieu-b-32	rs2180369	C	T	0.110884	lymphocyte cell count || id:ieu-b-32	TRUE	reported	igd	563946	7.99E-05	45.04014169
16	3651579	-0.023648	0.00356	3.20E-11	523982	ieu-b-32	rs78487935	G	A	0.077712	lymphocyte cell count || id:ieu-b-32	TRUE	reported	igd	563946	8.02E-05	45.21101627
3	124435110	-0.01527	0.002298	3.12E-11	523982	ieu-b-32	rs332507	C	T	0.222163	lymphocyte cell count || id:ieu-b-32	TRUE	reported	igd	563946	8.06E-05	45.45057474
9	34723035	-0.013683	0.00205	2.55E-11	523521	ieu-b-32	rs10814138	A	C	0.313929	lymphocyte cell count || id:ieu-b-32	TRUE	reported	igd	563946	8.06E-05	45.48457648
7	156636308	-0.012848	0.001907	1.68E-11	524920	ieu-b-32	rs6967605	G	C	0.426572	lymphocyte cell count || id:ieu-b-32	TRUE	reported	igd	563946	8.08E-05	45.54527677
8	18702471	-0.01282	0.001906	1.79E-11	523981	ieu-b-32	rs6586777	A	C	0.437803	lymphocyte cell count || id:ieu-b-32	TRUE	reported	igd	563946	8.09E-05	45.62936461
4	157801752	-0.023367	0.003486	2.10E-11	524920	ieu-b-32	rs74408817	A	C	0.08075	lymphocyte cell count || id:ieu-b-32	TRUE	reported	igd	563946	8.11E-05	45.71758368
20	62308612	-0.015649	0.00243	1.24E-10	481444	ieu-b-32	rs2738783	G	T	0.78963	lymphocyte cell count || id:ieu-b-32	TRUE	reported	igd	563946	8.14E-05	45.88618372
2	62551472	0.013177	0.002022	7.38E-11	480043	ieu-b-32	rs10865331	G	A	0.625008	lymphocyte cell count || id:ieu-b-32	TRUE	reported	igd	563946	8.14E-05	45.90309784
9	113858933	-0.012987	0.001934	1.93E-11	523523	ieu-b-32	rs1002607	C	T	0.592852	lymphocyte cell count || id:ieu-b-32	TRUE	reported	igd	563946	8.14E-05	45.92166385
7	74360784	0.01416	0.002205	1.40E-10	480314	ieu-b-32	rs1637366	G	C	0.289361	lymphocyte cell count || id:ieu-b-32	TRUE	reported	igd	563946	8.25E-05	46.50689348
6	10534811	-0.012859	0.001892	1.11E-11	521007	ieu-b-32	rs6911448	C	G	0.510545	lymphocyte cell count || id:ieu-b-32	TRUE	reported	igd	563946	8.26E-05	46.60827793
4	122811172	0.013474	0.001981	1.08E-11	524919	ieu-b-32	rs7672879	A	T	0.352792	lymphocyte cell count || id:ieu-b-32	TRUE	reported	igd	563946	8.29E-05	46.75818818
11	128412297	0.017037	0.002503	1.04E-11	524917	ieu-b-32	rs79805393	C	T	0.173015	lymphocyte cell count || id:ieu-b-32	TRUE	reported	igd	563946	8.31E-05	46.84569503
6	109709175	-0.014087	0.002146	5.37E-11	481440	ieu-b-32	rs13199519	A	G	0.298486	lymphocyte cell count || id:ieu-b-32	TRUE	reported	igd	563946	8.31E-05	46.87048068
16	9028541	0.015901	0.002345	1.25E-11	524921	ieu-b-32	rs1677490	C	G	0.7912	lymphocyte cell count || id:ieu-b-32	TRUE	reported	igd	563946	8.35E-05	47.11594506
7	50539036	0.047879	0.007054	1.18E-11	524523	ieu-b-32	rs149984502	T	C	0.018609	lymphocyte cell count || id:ieu-b-32	TRUE	reported	igd	563946	8.37E-05	47.22343678
2	55327091	0.013124	0.001916	7.76E-12	524918	ieu-b-32	rs2968811	T	A	0.420607	lymphocyte cell count || id:ieu-b-32	TRUE	reported	igd	563946	8.39E-05	47.34614453
2	204627407	-0.0146	0.002118	5.65E-12	523983	ieu-b-32	rs10932018	A	G	0.729687	lymphocyte cell count || id:ieu-b-32	TRUE	reported	igd	563946	8.41E-05	47.42548163
1	19981791	0.012992	0.001899	8.15E-12	520691	ieu-b-32	rs2294630	G	A	0.493105	lymphocyte cell count || id:ieu-b-32	TRUE	reported	igd	563946	8.44E-05	47.58960069
19	40785683	0.024538	0.003639	1.60E-11	524906	ieu-b-32	rs75018496	G	C	0.075981	lymphocyte cell count || id:ieu-b-32	TRUE	reported	igd	563946	8.45E-05	47.68336835
19	297217	0.014581	0.00221	4.32E-11	480340	ieu-b-32	rs12463256	A	G	0.274793	lymphocyte cell count || id:ieu-b-32	TRUE	reported	igd	563946	8.47E-05	47.7908826
7	100311666	0.032841	0.004804	8.41E-12	524917	ieu-b-32	rs78976959	A	G	0.041092	lymphocyte cell count || id:ieu-b-32	TRUE	reported	igd	563946	8.50E-05	47.93689031
1	161572330	0.013152	0.001976	2.94E-11	524913	ieu-b-32	rs71519213	G	C	0.564986	lymphocyte cell count || id:ieu-b-32	TRUE	reported	igd	563946	8.50E-05	47.95428555
4	40301624	0.015158	0.002212	7.51E-12	523840	ieu-b-32	rs73142294	T	C	0.247603	lymphocyte cell count || id:ieu-b-32	TRUE	reported	igd	563946	8.56E-05	48.28251899
11	68908815	0.014295	0.002067	4.80E-12	524922	ieu-b-32	rs34662054	C	G	0.299106	lymphocyte cell count || id:ieu-b-32	TRUE	reported	igd	563946	8.57E-05	48.32245322
12	90561450	0.014929	0.002153	4.22E-12	524923	ieu-b-32	rs1371076	C	T	0.740378	lymphocyte cell count || id:ieu-b-32	TRUE	reported	igd	563946	8.57E-05	48.32363789
8	40028306	-0.013245	0.001916	4.97E-12	523516	ieu-b-32	rs2980821	A	C	0.425051	lymphocyte cell count || id:ieu-b-32	TRUE	reported	igd	563946	8.57E-05	48.35902168
13	100046106	-0.013719	0.001984	4.87E-12	524919	ieu-b-32	rs12586002	G	T	0.352779	lymphocyte cell count || id:ieu-b-32	TRUE	reported	igd	563946	8.59E-05	48.4734065
14	35848774	0.013805	0.001995	4.66E-12	524919	ieu-b-32	rs2057340	G	A	0.65339	lymphocyte cell count || id:ieu-b-32	TRUE	reported	igd	563946	8.63E-05	48.68440427
3	188094327	-0.013376	0.001918	3.18E-12	523515	ieu-b-32	rs11505019	G	T	0.410932	lymphocyte cell count || id:ieu-b-32	TRUE	reported	igd	563946	8.66E-05	48.8530305
5	57527886	-0.013889	0.001996	3.57E-12	524922	ieu-b-32	rs2910580	A	T	0.659076	lymphocyte cell count || id:ieu-b-32	TRUE	reported	igd	563946	8.67E-05	48.89209588
1	23574051	-0.014993	0.002166	4.61E-12	524920	ieu-b-32	rs9662343	C	G	0.737197	lymphocyte cell count || id:ieu-b-32	TRUE	reported	igd	563946	8.71E-05	49.12411787
20	34318911	-0.021868	0.003134	3.13E-12	524923	ieu-b-32	rs17093026	T	C	0.101478	lymphocyte cell count || id:ieu-b-32	TRUE	reported	igd	563946	8.72E-05	49.18385844
22	24658265	-0.015452	0.002253	7.29E-12	524913	ieu-b-32	rs71318973	T	G	0.240872	lymphocyte cell count || id:ieu-b-32	TRUE	reported	igd	563946	8.73E-05	49.24641575
7	2761153	-0.013338	0.00193	4.97E-12	524905	ieu-b-32	rs10480003	G	A	0.44679	lymphocyte cell count || id:ieu-b-32	TRUE	reported	igd	563946	8.79E-05	49.59970158
10	30486133	0.013995	0.002002	2.87E-12	524922	ieu-b-32	rs2462017	A	G	0.652335	lymphocyte cell count || id:ieu-b-32	TRUE	reported	igd	563946	8.88E-05	50.10510981
5	54879845	-0.014333	0.002031	1.75E-12	524920	ieu-b-32	rs28710104	G	A	0.683305	lymphocyte cell count || id:ieu-b-32	TRUE	reported	igd	563946	8.89E-05	50.145804
3	159637678	-0.020783	0.002956	2.13E-12	523843	ieu-b-32	rs76830965	A	C	0.116683	lymphocyte cell count || id:ieu-b-32	TRUE	reported	igd	563946	8.90E-05	50.21636782
6	14734463	0.017946	0.002675	2.03E-11	523982	ieu-b-32	rs62389639	G	A	0.165938	lymphocyte cell count || id:ieu-b-32	TRUE	reported	igd	563946	8.91E-05	50.27871937
2	231221252	0.021567	0.003043	1.42E-12	522575	ieu-b-32	rs4972950	A	C	0.107585	lymphocyte cell count || id:ieu-b-32	TRUE	reported	igd	563946	8.93E-05	50.37358146
7	36084529	0.013802	0.001953	1.63E-12	523521	ieu-b-32	rs2710804	C	T	0.376124	lymphocyte cell count || id:ieu-b-32	TRUE	reported	igd	563946	8.94E-05	50.42178027
21	43855067	0.014656	0.002084	2.13E-12	523521	ieu-b-32	rs1893592	C	A	0.295994	lymphocyte cell count || id:ieu-b-32	TRUE	reported	igd	563946	8.95E-05	50.48879861
7	5569327	0.014205	0.002044	3.78E-12	524917	ieu-b-32	rs2908425	A	G	0.332187	lymphocyte cell count || id:ieu-b-32	TRUE	reported	igd	563946	8.95E-05	50.49226306
8	119886923	-0.013407	0.001901	1.84E-12	523978	ieu-b-32	rs2055101	T	C	0.527164	lymphocyte cell count || id:ieu-b-32	TRUE	reported	igd	563946	8.96E-05	50.53873794
16	31298939	-0.015089	0.002136	1.69E-12	523983	ieu-b-32	rs9937837	G	T	0.269678	lymphocyte cell count || id:ieu-b-32	TRUE	reported	igd	563946	8.97E-05	50.58080604
6	127388186	-0.013808	0.001948	1.40E-12	524921	ieu-b-32	rs9375486	T	C	0.379599	lymphocyte cell count || id:ieu-b-32	TRUE	reported	igd	563946	8.98E-05	50.64820801
6	159462424	-0.046076	0.006484	1.24E-12	523521	ieu-b-32	rs41267765	T	C	0.021741	lymphocyte cell count || id:ieu-b-32	TRUE	reported	igd	563946	9.03E-05	50.93169202
6	135048564	0.016613	0.002328	9.93E-13	524921	ieu-b-32	rs2327531	G	A	0.20699	lymphocyte cell count || id:ieu-b-32	TRUE	reported	igd	563946	9.06E-05	51.10101022
22	40672078	-0.015263	0.002175	2.37E-12	524904	ieu-b-32	rs6001858	G	A	0.735573	lymphocyte cell count || id:ieu-b-32	TRUE	reported	igd	563946	9.06E-05	51.11127574
20	10647679	-0.017015	0.002443	3.39E-12	524922	ieu-b-32	rs1883801	G	A	0.195421	lymphocyte cell count || id:ieu-b-32	TRUE	reported	igd	563946	9.10E-05	51.34632287
5	16625591	0.014977	0.002097	9.50E-13	524922	ieu-b-32	rs419470	G	A	0.716626	lymphocyte cell count || id:ieu-b-32	TRUE	reported	igd	563946	9.11E-05	51.38161661
12	68520751	0.014779	0.002075	1.10E-12	523522	ieu-b-32	rs1118866	T	C	0.703532	lymphocyte cell count || id:ieu-b-32	TRUE	reported	igd	563946	9.11E-05	51.38748059
9	112678121	0.014877	0.002086	1.03E-12	523978	ieu-b-32	rs7855586	G	A	0.290115	lymphocyte cell count || id:ieu-b-32	TRUE	reported	igd	563946	9.12E-05	51.41554919
3	128210550	0.015222	0.002143	1.26E-12	523974	ieu-b-32	rs11712335	C	T	0.269338	lymphocyte cell count || id:ieu-b-32	TRUE	reported	igd	563946	9.12E-05	51.43552444
2	61286593	-0.013625	0.001975	5.45E-12	481436	ieu-b-32	rs1177268	G	A	0.566052	lymphocyte cell count || id:ieu-b-32	TRUE	reported	igd	563946	9.12E-05	51.43664433
15	83793622	0.016236	0.002275	9.86E-13	524917	ieu-b-32	rs17507693	T	A	0.222733	lymphocyte cell count || id:ieu-b-32	TRUE	reported	igd	563946	9.13E-05	51.47762463
21	43465831	-0.013599	0.001935	2.19E-12	524885	ieu-b-32	rs150797	G	C	0.447403	lymphocyte cell count || id:ieu-b-32	TRUE	reported	igd	563946	9.14E-05	51.57355319
2	143847602	-0.048791	0.00702	3.79E-12	523981	ieu-b-32	rs148601577	G	A	0.019608	lymphocyte cell count || id:ieu-b-32	TRUE	reported	igd	563946	9.15E-05	51.62002643
5	72418309	-0.015416	0.002196	2.32E-12	524921	ieu-b-32	rs678393	G	T	0.261711	lymphocyte cell count || id:ieu-b-32	TRUE	reported	igd	563946	9.18E-05	51.79616916
13	74615925	-0.014448	0.00202	8.83E-13	523517	ieu-b-32	rs9592965	C	A	0.326994	lymphocyte cell count || id:ieu-b-32	TRUE	reported	igd	563946	9.19E-05	51.81793063
11	1874892	-0.017128	0.002531	1.37E-11	481443	ieu-b-32	rs61867141	A	G	0.194944	lymphocyte cell count || id:ieu-b-32	TRUE	reported	igd	563946	9.21E-05	51.93441472
5	100148462	0.014003	0.001946	6.49E-13	523841	ieu-b-32	rs2548256	T	G	0.62009	lymphocyte cell count || id:ieu-b-32	TRUE	reported	igd	563946	9.24E-05	52.10551963
2	162972370	0.013981	0.001942	6.38E-13	523981	ieu-b-32	rs10174056	A	T	0.384429	lymphocyte cell count || id:ieu-b-32	TRUE	reported	igd	563946	9.25E-05	52.17673757
8	78363128	0.061126	0.00886	5.45E-12	521981	ieu-b-32	rs75653581	T	C	0.012672	lymphocyte cell count || id:ieu-b-32	TRUE	reported	igd	563946	9.35E-05	52.73089641
5	156399950	-0.014216	0.001962	4.42E-13	524919	ieu-b-32	rs11134475	G	A	0.635835	lymphocyte cell count || id:ieu-b-32	TRUE	reported	igd	563946	9.36E-05	52.78421736
13	114843162	-0.013729	0.001941	1.57E-12	522837	ieu-b-32	rs1320472	C	T	0.461204	lymphocyte cell count || id:ieu-b-32	TRUE	reported	igd	563946	9.37E-05	52.83258967
3	185546150	-0.033169	0.004662	1.17E-12	524921	ieu-b-32	rs77265382	T	C	0.045014	lymphocyte cell count || id:ieu-b-32	TRUE	reported	igd	563946	9.46E-05	53.34778909
12	89851232	0.015969	0.00218	2.47E-13	524920	ieu-b-32	rs7308380	C	A	0.750511	lymphocyte cell count || id:ieu-b-32	TRUE	reported	igd	563946	9.55E-05	53.86062123
15	70376441	0.013864	0.001958	1.48E-12	523521	ieu-b-32	rs631864	C	T	0.471706	lymphocyte cell count || id:ieu-b-32	TRUE	reported	igd	563946	9.58E-05	54.02960102
2	54046646	-0.014819	0.002005	1.52E-13	523524	ieu-b-32	rs2542573	C	T	0.330988	lymphocyte cell count || id:ieu-b-32	TRUE	reported	igd	563946	9.73E-05	54.85196221
20	52192637	0.022339	0.00304	2.08E-13	523521	ieu-b-32	rs34323943	C	T	0.110592	lymphocyte cell count || id:ieu-b-32	TRUE	reported	igd	563946	9.82E-05	55.36825203
12	124400261	-0.014107	0.001924	2.37E-13	524920	ieu-b-32	rs10846577	C	T	0.442146	lymphocyte cell count || id:ieu-b-32	TRUE	reported	igd	563946	9.82E-05	55.36868358
9	133635321	-0.014305	0.001943	1.87E-13	524909	ieu-b-32	rs2313532	A	G	0.40082	lymphocyte cell count || id:ieu-b-32	TRUE	reported	igd	563946	9.83E-05	55.43589735
20	3684022	0.014579	0.002003	3.53E-13	522444	ieu-b-32	rs611847	G	A	0.635502	lymphocyte cell count || id:ieu-b-32	TRUE	reported	igd	563946	9.85E-05	55.53621604
10	73112241	-0.02226	0.003089	5.95E-13	524923	ieu-b-32	rs780669	T	C	0.887133	lymphocyte cell count || id:ieu-b-32	TRUE	reported	igd	563946	9.92E-05	55.96481969
8	126507308	-0.01534	0.002067	1.21E-13	522903	ieu-b-32	rs2980888	C	T	0.697079	lymphocyte cell count || id:ieu-b-32	TRUE	reported	igd	563946	9.94E-05	56.0494349
10	98369755	-0.018469	0.002479	9.82E-14	524921	ieu-b-32	rs41317270	T	C	0.177256	lymphocyte cell count || id:ieu-b-32	TRUE	reported	igd	563946	9.95E-05	56.1127583
11	108357137	0.044672	0.005984	8.68E-14	524066	ieu-b-32	rs74911261	A	G	0.025691	lymphocyte cell count || id:ieu-b-32	TRUE	reported	igd	563946	9.99E-05	56.34532421
1	40403370	0.016098	0.002151	7.57E-14	523842	ieu-b-32	rs7529794	T	G	0.26241	lymphocyte cell count || id:ieu-b-32	TRUE	reported	igd	563946	0.000100316	56.57815645
9	126018715	-0.022597	0.003015	6.90E-14	524920	ieu-b-32	rs10985915	G	A	0.110633	lymphocyte cell count || id:ieu-b-32	TRUE	reported	igd	563946	0.000100484	56.67308958
19	33896432	-0.015028	0.00203	1.41E-13	524922	ieu-b-32	rs4805881	C	A	0.665288	lymphocyte cell count || id:ieu-b-32	TRUE	reported	igd	563946	0.00010058	56.72741653
12	49138958	-0.015227	0.002036	7.76E-14	523792	ieu-b-32	rs73105786	A	G	0.319436	lymphocyte cell count || id:ieu-b-32	TRUE	reported	igd	563946	0.000100812	56.85796176
4	153005716	0.014209	0.001906	9.33E-14	522443	ieu-b-32	rs4696314	C	T	0.515076	lymphocyte cell count || id:ieu-b-32	TRUE	reported	igd	563946	0.000100856	56.88290941
18	60793549	-0.024077	0.003242	1.16E-13	523519	ieu-b-32	rs4987855	T	C	0.096307	lymphocyte cell count || id:ieu-b-32	TRUE	reported	igd	563946	0.000100905	56.9106203
19	55347738	-0.019227	0.002964	9.12E-11	433259	ieu-b-32	rs78487206	T	G	0.163592	lymphocyte cell count || id:ieu-b-32	TRUE	reported	igd	563946	0.000101166	57.05756144
3	18883999	0.022715	0.003046	9.16E-14	523523	ieu-b-32	rs6808949	C	T	0.11098	lymphocyte cell count || id:ieu-b-32	TRUE	reported	igd	563946	0.000101815	57.42380022
15	48546727	-0.020904	0.002793	7.57E-14	523419	ieu-b-32	rs12593807	C	T	0.135636	lymphocyte cell count || id:ieu-b-32	TRUE	reported	igd	563946	0.000102461	57.7884325
13	72503638	-0.035358	0.00473	8.06E-14	523982	ieu-b-32	rs67483792	T	C	0.042874	lymphocyte cell count || id:ieu-b-32	TRUE	reported	igd	563946	0.000102605	57.869408
7	37385357	0.018708	0.002471	3.91E-14	524908	ieu-b-32	rs6966893	A	G	0.178557	lymphocyte cell count || id:ieu-b-32	TRUE	reported	igd	563946	0.000102669	57.90547161
9	86499923	-0.021308	0.002875	1.30E-13	523842	ieu-b-32	rs35010780	A	G	0.130713	lymphocyte cell count || id:ieu-b-32	TRUE	reported	igd	563946	0.00010318	58.19398965
14	99793449	-0.014861	0.001956	3.19E-14	524916	ieu-b-32	rs10145277	A	T	0.624665	lymphocyte cell count || id:ieu-b-32	TRUE	reported	igd	563946	0.00010356	58.4081243
20	47339742	0.014727	0.001938	3.11E-14	524918	ieu-b-32	rs968478	G	A	0.397325	lymphocyte cell count || id:ieu-b-32	TRUE	reported	igd	563946	0.000103869	58.58261188
3	108504265	0.015201	0.00199	2.32E-14	523524	ieu-b-32	rs2100139	C	T	0.65839	lymphocyte cell count || id:ieu-b-32	TRUE	reported	igd	563946	0.000103941	58.6231619
6	15341375	0.015021	0.001969	2.51E-14	522089	ieu-b-32	rs707833	A	G	0.636292	lymphocyte cell count || id:ieu-b-32	TRUE	reported	igd	563946	0.000104433	58.90041327
11	62194434	0.031268	0.004262	2.28E-13	524923	ieu-b-32	rs74679312	G	A	0.056702	lymphocyte cell count || id:ieu-b-32	TRUE	reported	igd	563946	0.000104587	58.98735161
13	28604007	0.062814	0.008702	5.49E-13	524921	ieu-b-32	rs76428106	C	T	0.013444	lymphocyte cell count || id:ieu-b-32	TRUE	reported	igd	563946	0.000104663	59.03024414
2	11344504	0.014557	0.001889	1.35E-14	523981	ieu-b-32	rs17366643	C	T	0.537795	lymphocyte cell count || id:ieu-b-32	TRUE	reported	igd	563946	0.000105348	59.4164765
16	24044921	-0.030887	0.004077	3.71E-14	524918	ieu-b-32	rs145719494	G	A	0.058785	lymphocyte cell count || id:ieu-b-32	TRUE	reported	igd	563946	0.000105569	59.54134559
8	102471269	0.0146	0.001909	2.15E-14	522903	ieu-b-32	rs1264593	T	G	0.494948	lymphocyte cell count || id:ieu-b-32	TRUE	reported	igd	563946	0.000106569	60.10542072
1	161685800	-0.016487	0.002129	1.01E-14	524919	ieu-b-32	rs12038019	C	G	0.268002	lymphocyte cell count || id:ieu-b-32	TRUE	reported	igd	563946	0.00010665	60.15108998
17	27948844	-0.01472	0.001911	1.40E-14	524914	ieu-b-32	rs3760456	T	C	0.439121	lymphocyte cell count || id:ieu-b-32	TRUE	reported	igd	563946	0.000106733	60.19789966
1	91500508	-0.02173	0.00279	7.19E-15	524922	ieu-b-32	rs60633358	C	T	0.131836	lymphocyte cell count || id:ieu-b-32	TRUE	reported	igd	563946	0.00010809	60.96325749
1	79357360	-0.016113	0.002059	5.22E-15	524462	ieu-b-32	rs2275902	C	G	0.297647	lymphocyte cell count || id:ieu-b-32	TRUE	reported	igd	563946	0.000108552	61.22416743
8	30242076	-0.017087	0.00222	1.46E-14	523965	ieu-b-32	rs113142693	C	T	0.247465	lymphocyte cell count || id:ieu-b-32	TRUE	reported	igd	563946	0.000108743	61.33174639
12	124201524	0.014929	0.001925	9.11E-15	524910	ieu-b-32	rs67516712	A	G	0.422528	lymphocyte cell count || id:ieu-b-32	TRUE	reported	igd	563946	0.000108762	61.34244396
15	69583434	0.048621	0.006697	4.04E-13	503472	ieu-b-32	rs149453951	T	C	0.023606	lymphocyte cell count || id:ieu-b-32	TRUE	reported	igd	563946	0.000108975	61.46226831
11	119089055	-0.028193	0.003607	5.70E-15	523065	ieu-b-32	rs1893033	T	C	0.074578	lymphocyte cell count || id:ieu-b-32	TRUE	reported	igd	563946	0.000109714	61.87949516
2	25541636	0.042486	0.005522	1.49E-14	523213	ieu-b-32	rs4407213	C	G	0.031639	lymphocyte cell count || id:ieu-b-32	TRUE	reported	igd	563946	0.000110607	62.38292628
1	247722588	-0.028903	0.00365	2.51E-15	524921	ieu-b-32	rs74227709	A	G	0.071527	lymphocyte cell count || id:ieu-b-32	TRUE	reported	igd	563946	0.000110957	62.58053934
6	170586082	-0.014956	0.001984	5.04E-14	480499	ieu-b-32	rs2273215	A	G	0.458202	lymphocyte cell count || id:ieu-b-32	TRUE	reported	igd	563946	0.000111059	62.63823362
8	61386533	0.015461	0.001959	3.08E-15	523984	ieu-b-32	rs7839516	C	T	0.369365	lymphocyte cell count || id:ieu-b-32	TRUE	reported	igd	563946	0.000111362	62.80920754
17	38719799	-0.020315	0.002708	6.51E-14	522442	ieu-b-32	rs3136685	T	C	0.16434	lymphocyte cell count || id:ieu-b-32	TRUE	reported	igd	563946	0.000113354	63.93251046
1	236087992	-0.024767	0.003138	3.12E-15	524922	ieu-b-32	rs4660128	C	T	0.896961	lymphocyte cell count || id:ieu-b-32	TRUE	reported	igd	563946	0.000113384	63.94951052
13	46707137	0.015145	0.001895	1.38E-15	524920	ieu-b-32	rs9534338	C	T	0.459888	lymphocyte cell count || id:ieu-b-32	TRUE	reported	igd	563946	0.000113947	64.26728079
14	23793305	-0.020532	0.00258	1.85E-15	523980	ieu-b-32	rs45528934	T	C	0.161765	lymphocyte cell count || id:ieu-b-32	TRUE	reported	igd	563946	0.000114325	64.48051443
2	234395159	-0.025247	0.003159	1.40E-15	523983	ieu-b-32	rs2276566	C	G	0.100134	lymphocyte cell count || id:ieu-b-32	TRUE	reported	igd	563946	0.000114871	64.78803897
5	150546885	0.015352	0.001911	1.00E-15	524917	ieu-b-32	rs444613	G	A	0.42489	lymphocyte cell count || id:ieu-b-32	TRUE	reported	igd	563946	0.000115183	64.9640893
1	65431599	-0.016752	0.002089	1.11E-15	524920	ieu-b-32	rs12127284	T	C	0.710139	lymphocyte cell count || id:ieu-b-32	TRUE	reported	igd	563946	0.00011553	65.16023355
10	96524395	-0.02322	0.00289	9.91E-16	524920	ieu-b-32	rs58667319	T	C	0.122978	lymphocyte cell count || id:ieu-b-32	TRUE	reported	igd	563946	0.000116303	65.59622295
16	4432029	-0.018248	0.002353	9.13E-15	480038	ieu-b-32	rs3810818	C	A	0.773356	lymphocyte cell count || id:ieu-b-32	TRUE	reported	igd	563946	0.00011673	65.83713212
18	20461322	-0.017551	0.002175	7.37E-16	524919	ieu-b-32	rs3851820	T	A	0.744961	lymphocyte cell count || id:ieu-b-32	TRUE	reported	igd	563946	0.000117051	66.01774412
10	44879711	-0.016588	0.002053	6.84E-16	524911	ieu-b-32	rs7093481	G	A	0.307178	lymphocyte cell count || id:ieu-b-32	TRUE	reported	igd	563946	0.00011712	66.05666979
3	170825920	0.016877	0.002114	1.49E-15	523518	ieu-b-32	rs2291900	A	G	0.29054	lymphocyte cell count || id:ieu-b-32	TRUE	reported	igd	563946	0.000117423	66.22795163
16	75185764	-0.016734	0.002051	3.60E-16	523520	ieu-b-32	rs9939124	T	C	0.306976	lymphocyte cell count || id:ieu-b-32	TRUE	reported	igd	563946	0.000119147	67.20010488
17	7154582	-0.022072	0.002716	4.61E-16	523828	ieu-b-32	rs3744399	C	T	0.143155	lymphocyte cell count || id:ieu-b-32	TRUE	reported	igd	563946	0.000119515	67.4077835
6	35625705	0.017001	0.002074	2.58E-16	524918	ieu-b-32	rs6929523	G	A	0.707092	lymphocyte cell count || id:ieu-b-32	TRUE	reported	igd	563946	0.000119725	67.52647309
1	101013188	0.015624	0.001901	2.15E-16	524916	ieu-b-32	rs12133917	A	C	0.435692	lymphocyte cell count || id:ieu-b-32	TRUE	reported	igd	563946	0.000120036	67.70151128
12	48376213	-0.01621	0.002002	5.99E-16	523517	ieu-b-32	rs12811832	A	G	0.353889	lymphocyte cell count || id:ieu-b-32	TRUE	reported	igd	563946	0.000120163	67.77326267
10	102075479	0.020453	0.002498	2.78E-16	523520	ieu-b-32	rs603424	A	G	0.174511	lymphocyte cell count || id:ieu-b-32	TRUE	reported	igd	563946	0.000120525	67.97769855
7	92471518	0.021153	0.002584	2.86E-16	524920	ieu-b-32	rs10230506	A	T	0.1609	lymphocyte cell count || id:ieu-b-32	TRUE	reported	igd	563946	0.000120821	68.14471119
11	46929954	-0.026107	0.003192	3.00E-16	523844	ieu-b-32	rs10838634	G	A	0.901514	lymphocyte cell count || id:ieu-b-32	TRUE	reported	igd	563946	0.000121029	68.26207009
1	197342380	-0.018732	0.002269	1.58E-16	523983	ieu-b-32	rs72740550	A	G	0.222059	lymphocyte cell count || id:ieu-b-32	TRUE	reported	igd	563946	0.000121231	68.37572872
16	11062936	-0.019172	0.002326	1.78E-16	524920	ieu-b-32	rs17229044	T	C	0.210111	lymphocyte cell count || id:ieu-b-32	TRUE	reported	igd	563946	0.000122006	68.81271004
11	193863	0.015641	0.002013	8.30E-15	475121	ieu-b-32	rs2294081	C	T	0.480733	lymphocyte cell count || id:ieu-b-32	TRUE	reported	igd	563946	0.000122139	68.88786332
1	212388607	0.016235	0.001951	9.26E-17	524922	ieu-b-32	rs7548606	G	A	0.625851	lymphocyte cell count || id:ieu-b-32	TRUE	reported	igd	563946	0.000123438	69.62091283
17	73028923	-0.017265	0.002093	1.67E-16	523979	ieu-b-32	rs1491765	A	G	0.293219	lymphocyte cell count || id:ieu-b-32	TRUE	reported	igd	563946	0.000123549	69.68347112
15	40949526	-0.016169	0.001949	1.13E-16	523521	ieu-b-32	rs2412544	T	C	0.393588	lymphocyte cell count || id:ieu-b-32	TRUE	reported	igd	563946	0.000124798	70.38759654
8	22785768	0.01668	0.001987	4.95E-17	524918	ieu-b-32	rs1533065	T	C	0.345231	lymphocyte cell count || id:ieu-b-32	TRUE	reported	igd	563946	0.000125782	70.94317067
6	153043035	0.020604	0.002451	4.45E-17	523514	ieu-b-32	rs17710008	A	G	0.18168	lymphocyte cell count || id:ieu-b-32	TRUE	reported	igd	563946	0.00012623	71.19576647
19	52249947	-0.016487	0.002024	3.94E-16	523835	ieu-b-32	rs2070745	G	C	0.366758	lymphocyte cell count || id:ieu-b-32	TRUE	reported	igd	563946	0.000126259	71.21203501
14	69179971	-0.029776	0.003547	4.89E-17	524917	ieu-b-32	rs10138752	T	C	0.077325	lymphocyte cell count || id:ieu-b-32	TRUE	reported	igd	563946	0.000126512	71.35465599
3	56620172	0.015967	0.00189	3.16E-17	524921	ieu-b-32	rs55938093	T	G	0.530458	lymphocyte cell count || id:ieu-b-32	TRUE	reported	igd	563946	0.000127	71.62971684
7	127015083	0.055993	0.006836	2.73E-16	524462	ieu-b-32	rs62621812	A	G	0.020688	lymphocyte cell count || id:ieu-b-32	TRUE	reported	igd	563946	0.000127039	71.65198218
10	72625741	-0.017011	0.002013	3.11E-17	524920	ieu-b-32	rs10823631	G	A	0.325475	lymphocyte cell count || id:ieu-b-32	TRUE	reported	igd	563946	0.000127059	71.66325595
18	60826343	0.023283	0.002808	1.17E-16	522444	ieu-b-32	rs4940572	A	G	0.136477	lymphocyte cell count || id:ieu-b-32	TRUE	reported	igd	563946	0.000127774	72.0663828
10	121026712	-0.016035	0.001968	3.85E-16	480008	ieu-b-32	rs7071131	G	A	0.495115	lymphocyte cell count || id:ieu-b-32	TRUE	reported	igd	563946	0.000128548	72.50338582
8	72909349	-0.018902	0.002227	2.26E-17	524920	ieu-b-32	rs10109370	A	C	0.238495	lymphocyte cell count || id:ieu-b-32	TRUE	reported	igd	563946	0.000129777	73.19642946
1	24235932	0.023251	0.002746	2.67E-17	523977	ieu-b-32	rs61778219	T	C	0.140899	lymphocyte cell count || id:ieu-b-32	TRUE	reported	igd	563946	0.000130878	73.81731204
1	214405704	0.016574	0.00192	6.32E-18	524921	ieu-b-32	rs12745411	T	G	0.60014	lymphocyte cell count || id:ieu-b-32	TRUE	reported	igd	563946	0.000131839	74.35983913
8	21769432	-0.040102	0.004704	1.61E-17	523504	ieu-b-32	rs56094005	G	A	0.042917	lymphocyte cell count || id:ieu-b-32	TRUE	reported	igd	563946	0.000132112	74.51339973
16	4105786	0.017044	0.001996	1.40E-17	524889	ieu-b-32	rs34140544	C	G	0.648484	lymphocyte cell count || id:ieu-b-32	TRUE	reported	igd	563946	0.000132439	74.69833326
4	80898027	-0.016333	0.001366	6.33E-33	523843	ieu-b-32	rs10027415	T	C	0.529463	lymphocyte cell count || id:ieu-b-32	TRUE	reported	igd	563946	0.00013292	74.96957104
18	77250669	0.027778	0.003337	8.97E-17	480500	ieu-b-32	rs111626441	A	G	0.096614	lymphocyte cell count || id:ieu-b-32	TRUE	reported	igd	563946	0.000134693	75.9696005
7	70113409	-0.017869	0.002085	1.10E-17	523522	ieu-b-32	rs4718976	C	T	0.694537	lymphocyte cell count || id:ieu-b-32	TRUE	reported	igd	563946	0.000135483	76.41512304
1	225941782	-0.026344	0.003018	2.69E-18	524822	ieu-b-32	rs12021809	A	G	0.109842	lymphocyte cell count || id:ieu-b-32	TRUE	reported	igd	563946	0.000135715	76.54624429
11	60264947	0.016509	0.001891	2.71E-18	523520	ieu-b-32	rs2298552	T	C	0.52553	lymphocyte cell count || id:ieu-b-32	TRUE	reported	igd	563946	0.000135918	76.66070598
2	8563029	0.020437	0.002383	1.04E-17	523841	ieu-b-32	rs7572278	A	T	0.206818	lymphocyte cell count || id:ieu-b-32	TRUE	reported	igd	563946	0.000137033	77.28958347
12	26438189	0.019723	0.002284	6.20E-18	523983	ieu-b-32	rs6487543	A	G	0.770994	lymphocyte cell count || id:ieu-b-32	TRUE	reported	igd	563946	0.000137364	77.47640229
1	182144119	0.017602	0.001997	1.28E-18	524891	ieu-b-32	rs2489279	G	C	0.333667	lymphocyte cell count || id:ieu-b-32	TRUE	reported	igd	563946	0.000137771	77.70597706
19	13123188	0.018921	0.002172	3.12E-18	523978	ieu-b-32	rs56252104	T	C	0.260661	lymphocyte cell count || id:ieu-b-32	TRUE	reported	igd	563946	0.000137987	77.82762029
20	49196284	0.030004	0.003451	3.65E-18	523518	ieu-b-32	rs2230604	T	C	0.084354	lymphocyte cell count || id:ieu-b-32	TRUE	reported	igd	563946	0.000139066	78.43645793
6	231878	0.035058	0.004198	7.09E-17	521155	ieu-b-32	rs72835315	C	T	0.060241	lymphocyte cell count || id:ieu-b-32	TRUE	reported	igd	563946	0.00013916	78.48910122
19	52128795	-0.018376	0.002067	6.42E-19	523842	ieu-b-32	rs11084096	A	G	0.296205	lymphocyte cell count || id:ieu-b-32	TRUE	reported	igd	563946	0.00014079	79.40862046
19	33752994	0.017139	0.00198	5.24E-18	524915	ieu-b-32	rs4530278	T	G	0.598216	lymphocyte cell count || id:ieu-b-32	TRUE	reported	igd	563946	0.000141206	79.6432411
12	12882508	0.017148	0.001938	9.43E-19	523836	ieu-b-32	rs6488548	A	C	0.598761	lymphocyte cell count || id:ieu-b-32	TRUE	reported	igd	563946	0.000141291	79.69130454
1	66089782	-0.017362	0.001939	3.67E-19	524461	ieu-b-32	rs6700896	T	C	0.378957	lymphocyte cell count || id:ieu-b-32	TRUE	reported	igd	563946	0.000141887	80.02740038
1	204269242	-0.019043	0.002139	5.73E-19	523522	ieu-b-32	rs4619033	G	A	0.267859	lymphocyte cell count || id:ieu-b-32	TRUE	reported	igd	563946	0.000142233	80.22310326
20	31387954	0.01702	0.001905	4.44E-19	524922	ieu-b-32	rs1997797	G	C	0.445711	lymphocyte cell count || id:ieu-b-32	TRUE	reported	igd	563946	0.000143133	80.73035574
6	7129563	0.034284	0.003842	4.83E-19	524919	ieu-b-32	rs607465	G	A	0.065545	lymphocyte cell count || id:ieu-b-32	TRUE	reported	igd	563946	0.000143983	81.20998764
1	25241056	-0.017559	0.002016	3.25E-18	522430	ieu-b-32	rs2282718	A	G	0.372092	lymphocyte cell count || id:ieu-b-32	TRUE	reported	igd	563946	0.000144071	81.25955814
12	751609	-0.016986	0.001914	7.43E-19	522087	ieu-b-32	rs2369391	C	A	0.494127	lymphocyte cell count || id:ieu-b-32	TRUE	reported	igd	563946	0.000144242	81.35625507
6	22316185	0.030433	0.003456	1.38E-18	524919	ieu-b-32	rs75628831	A	G	0.085709	lymphocyte cell count || id:ieu-b-32	TRUE	reported	igd	563946	0.000145154	81.87087373
5	127538116	0.019773	0.002179	1.21E-19	524923	ieu-b-32	rs251391	T	C	0.747429	lymphocyte cell count || id:ieu-b-32	TRUE	reported	igd	563946	0.000147614	83.25851292
5	67509801	-0.017302	0.001922	2.39E-19	524921	ieu-b-32	rs251398	C	T	0.446922	lymphocyte cell count || id:ieu-b-32	TRUE	reported	igd	563946	0.000147993	83.47203202
15	44027885	0.054097	0.005994	1.89E-19	524922	ieu-b-32	rs139974673	C	T	0.026033	lymphocyte cell count || id:ieu-b-32	TRUE	reported	igd	563946	0.000148404	83.70381561
20	8616195	0.018955	0.002084	9.96E-20	523981	ieu-b-32	rs13040989	C	T	0.291865	lymphocyte cell count || id:ieu-b-32	TRUE	reported	igd	563946	0.000148517	83.76761235
17	19439066	0.017742	0.001989	4.88E-19	523980	ieu-b-32	rs2453582	T	C	0.391346	lymphocyte cell count || id:ieu-b-32	TRUE	reported	igd	563946	0.000149957	84.57999126
6	53136516	0.019028	0.002069	3.84E-20	524919	ieu-b-32	rs2294861	T	C	0.294117	lymphocyte cell count || id:ieu-b-32	TRUE	reported	igd	563946	0.000150338	84.79503188
2	223982434	0.017849	0.001949	5.49E-20	523979	ieu-b-32	rs1448318	A	G	0.614888	lymphocyte cell count || id:ieu-b-32	TRUE	reported	igd	563946	0.000150883	85.10250754
9	4039727	-0.017739	0.001941	6.76E-20	523522	ieu-b-32	rs501461	T	G	0.599659	lymphocyte cell count || id:ieu-b-32	TRUE	reported	igd	563946	0.000151085	85.21661713
2	144248905	-0.018195	0.001956	1.49E-20	523980	ieu-b-32	rs34030812	C	T	0.367406	lymphocyte cell count || id:ieu-b-32	TRUE	reported	igd	563946	0.000153888	86.79770588
8	79069520	-0.044564	0.004906	1.12E-19	524921	ieu-b-32	rs117934175	A	G	0.040534	lymphocyte cell count || id:ieu-b-32	TRUE	reported	igd	563946	0.000154471	87.12653669
5	173207353	-0.021106	0.002273	1.69E-20	523984	ieu-b-32	rs360017	G	A	0.775253	lymphocyte cell count || id:ieu-b-32	TRUE	reported	igd	563946	0.000155231	87.55533697
21	47957767	-0.018902	0.00203	1.36E-20	524919	ieu-b-32	rs721131	C	T	0.31956	lymphocyte cell count || id:ieu-b-32	TRUE	reported	igd	563946	0.000155377	87.63775159
5	110517419	-0.034471	0.003887	7.79E-19	524922	ieu-b-32	rs78270096	A	G	0.070435	lymphocyte cell count || id:ieu-b-32	TRUE	reported	igd	563946	0.000155599	87.76262489
14	103853360	0.018324	0.001972	1.60E-20	524919	ieu-b-32	rs8004780	C	A	0.366436	lymphocyte cell count || id:ieu-b-32	TRUE	reported	igd	563946	0.000155905	87.93522556
2	129060871	0.030214	0.003343	1.67E-19	480503	ieu-b-32	rs71420836	T	C	0.097097	lymphocyte cell count || id:ieu-b-32	TRUE	reported	igd	563946	0.000160064	90.28151827
7	130749033	-0.022186	0.002331	1.85E-21	524896	ieu-b-32	rs7802739	T	C	0.793015	lymphocyte cell count || id:ieu-b-32	TRUE	reported	igd	563946	0.000161588	91.14113896
7	116200092	0.02939	0.003092	2.15E-21	523521	ieu-b-32	rs9920	C	T	0.104682	lymphocyte cell count || id:ieu-b-32	TRUE	reported	igd	563946	0.000161912	91.32397335
7	56036024	-0.019182	0.002008	1.35E-21	523832	ieu-b-32	rs10237524	A	G	0.330226	lymphocyte cell count || id:ieu-b-32	TRUE	reported	igd	563946	0.000162764	91.80450454
5	158375669	-0.030462	0.003183	1.15E-21	524920	ieu-b-32	rs55977949	A	G	0.097555	lymphocyte cell count || id:ieu-b-32	TRUE	reported	igd	563946	0.000163387	92.15609076
15	58770523	0.034112	0.0036	2.79E-21	524922	ieu-b-32	rs7161799	T	C	0.076225	lymphocyte cell count || id:ieu-b-32	TRUE	reported	igd	563946	0.000163873	92.43046864
8	10647044	0.02245	0.002348	1.25E-21	521983	ieu-b-32	rs28588745	T	A	0.205718	lymphocyte cell count || id:ieu-b-32	TRUE	reported	igd	563946	0.000164706	92.90032166
9	35722282	0.020015	0.002073	4.99E-22	524918	ieu-b-32	rs2295797	C	T	0.295417	lymphocyte cell count || id:ieu-b-32	TRUE	reported	igd	563946	0.000166767	94.06265668
5	176673068	0.024419	0.002519	3.44E-22	524910	ieu-b-32	rs4976642	A	T	0.831367	lymphocyte cell count || id:ieu-b-32	TRUE	reported	igd	563946	0.000167194	94.30390819
4	57769824	-0.023618	0.002428	2.42E-22	523974	ieu-b-32	rs58408429	C	T	0.186094	lymphocyte cell count || id:ieu-b-32	TRUE	reported	igd	563946	0.000168975	95.30862953
3	27791614	0.019277	0.001744	2.36E-28	524922	ieu-b-32	rs12330493	G	T	0.36489	lymphocyte cell count || id:ieu-b-32	TRUE	reported	igd	563946	0.000172234	97.14726761
15	90555181	0.048221	0.005006	6.24E-22	524918	ieu-b-32	rs187856913	A	G	0.038815	lymphocyte cell count || id:ieu-b-32	TRUE	reported	igd	563946	0.000173504	97.86340775
1	8556545	-0.019326	0.001959	6.31E-23	522837	ieu-b-32	rs7527389	G	A	0.630568	lymphocyte cell count || id:ieu-b-32	TRUE	reported	igd	563946	0.000174012	98.15037071
7	99256844	0.037325	0.003773	4.75E-23	524914	ieu-b-32	rs7780328	G	A	0.06709	lymphocyte cell count || id:ieu-b-32	TRUE	reported	igd	563946	0.000174392	98.36461428
22	20002848	0.019972	0.002109	2.99E-21	481442	ieu-b-32	rs9605047	T	G	0.327768	lymphocyte cell count || id:ieu-b-32	TRUE	reported	igd	563946	0.000175776	99.14508039
4	83547862	-0.024312	0.001766	4.43E-43	523978	ieu-b-32	rs17005891	A	G	0.184405	lymphocyte cell count || id:ieu-b-32	TRUE	reported	igd	563946	0.000177795	100.2840395
12	101873240	0.040938	0.004104	2.11E-23	523981	ieu-b-32	rs17041439	C	A	0.056517	lymphocyte cell count || id:ieu-b-32	TRUE	reported	igd	563946	0.00017873	100.8114886
8	101484638	-0.018992	0.001926	6.56E-23	523838	ieu-b-32	rs881492	G	C	0.467464	lymphocyte cell count || id:ieu-b-32	TRUE	reported	igd	563946	0.000179584	101.2937202
4	123681156	0.019206	0.001951	7.84E-23	524919	ieu-b-32	rs309375	A	C	0.574699	lymphocyte cell count || id:ieu-b-32	TRUE	reported	igd	563946	0.000180319	101.7079706
10	70976833	-0.020403	0.002032	1.06E-23	524922	ieu-b-32	rs10762264	A	G	0.680729	lymphocyte cell count || id:ieu-b-32	TRUE	reported	igd	563946	0.000180947	102.0625352
9	38196117	-0.019034	0.001896	1.11E-23	524918	ieu-b-32	rs10973700	C	G	0.487233	lymphocyte cell count || id:ieu-b-32	TRUE	reported	igd	563946	0.000181028	102.1084058
2	7615061	-0.026133	0.0026	9.83E-24	524919	ieu-b-32	rs6721663	A	G	0.158697	lymphocyte cell count || id:ieu-b-32	TRUE	reported	igd	563946	0.00018236	102.8596098
1	28229681	-0.019902	0.00196	3.38E-24	524919	ieu-b-32	rs11247712	T	C	0.368908	lymphocyte cell count || id:ieu-b-32	TRUE	reported	igd	563946	0.000184431	104.0280057
4	110838126	-0.019569	0.001926	3.20E-24	524919	ieu-b-32	rs2298979	A	G	0.405953	lymphocyte cell count || id:ieu-b-32	TRUE	reported	igd	563946	0.000184699	104.178962
1	56907720	-0.01934	0.001904	3.26E-24	524920	ieu-b-32	rs4319365	A	G	0.544871	lymphocyte cell count || id:ieu-b-32	TRUE	reported	igd	563946	0.000185512	104.6375813
11	36074218	0.019588	0.00192	2.07E-24	524922	ieu-b-32	rs11033388	T	A	0.418839	lymphocyte cell count || id:ieu-b-32	TRUE	reported	igd	563946	0.00018679	105.3588139
2	188315234	-0.021301	0.002079	1.29E-24	522902	ieu-b-32	rs10179705	A	G	0.294374	lymphocyte cell count || id:ieu-b-32	TRUE	reported	igd	563946	0.000188497	106.3216862
12	48208368	-0.019487	0.00193	6.04E-24	523519	ieu-b-32	rs11168249	C	T	0.461347	lymphocyte cell count || id:ieu-b-32	TRUE	reported	igd	563946	0.000188737	106.4571181
10	8098719	0.025838	0.002529	1.82E-24	522904	ieu-b-32	rs1399180	C	T	0.828961	lymphocyte cell count || id:ieu-b-32	TRUE	reported	igd	563946	0.000189312	106.7813079
20	39260927	0.019842	0.001942	1.77E-24	523835	ieu-b-32	rs6072080	T	C	0.585279	lymphocyte cell count || id:ieu-b-32	TRUE	reported	igd	563946	0.000191126	107.8049862
8	41549194	-0.051371	0.005006	1.13E-24	523520	ieu-b-32	rs6474359	C	T	0.037682	lymphocyte cell count || id:ieu-b-32	TRUE	reported	igd	563946	0.00019139	107.9537412
17	35849342	-0.020396	0.001969	4.00E-25	524921	ieu-b-32	rs853198	C	A	0.639646	lymphocyte cell count || id:ieu-b-32	TRUE	reported	igd	563946	0.000191774	108.1703693
7	28160113	-0.024414	0.002347	2.63E-25	523916	ieu-b-32	rs9648346	G	C	0.203178	lymphocyte cell count || id:ieu-b-32	TRUE	reported	igd	563946	0.000192995	108.8593354
2	232579795	-0.023423	0.002291	1.65E-24	523976	ieu-b-32	rs6755895	C	T	0.230958	lymphocyte cell count || id:ieu-b-32	TRUE	reported	igd	563946	0.000194894	109.9306336
3	151007262	0.023706	0.002268	1.57E-25	524921	ieu-b-32	rs9864216	A	G	0.776354	lymphocyte cell count || id:ieu-b-32	TRUE	reported	igd	563946	0.00019515	110.0748816
10	26741207	-0.020286	0.001941	1.58E-25	523844	ieu-b-32	rs2992263	A	G	0.610009	lymphocyte cell count || id:ieu-b-32	TRUE	reported	igd	563946	0.0001958	110.4421084
15	70033578	-0.032806	0.003133	1.25E-25	524921	ieu-b-32	rs34025077	G	A	0.101398	lymphocyte cell count || id:ieu-b-32	TRUE	reported	igd	563946	0.000196125	110.6253076
3	56848999	0.019885	0.001931	7.68E-25	523833	ieu-b-32	rs6445826	C	T	0.498133	lymphocyte cell count || id:ieu-b-32	TRUE	reported	igd	563946	0.000197704	111.5159505
4	90220659	0.021141	0.002045	5.05E-25	523843	ieu-b-32	rs1431545	T	C	0.653307	lymphocyte cell count || id:ieu-b-32	TRUE	reported	igd	563946	0.000202462	114.2003277
13	42992135	-0.020294	0.001896	1.08E-26	524920	ieu-b-32	rs9525619	T	C	0.534266	lymphocyte cell count || id:ieu-b-32	TRUE	reported	igd	563946	0.000204956	115.6074414
9	123689597	0.020501	0.001907	6.26E-27	524920	ieu-b-32	rs3761846	T	C	0.569525	lymphocyte cell count || id:ieu-b-32	TRUE	reported	igd	563946	0.000206082	116.2428648
3	136523475	0.022014	0.002037	3.49E-27	524919	ieu-b-32	rs9835571	G	T	0.689834	lymphocyte cell count || id:ieu-b-32	TRUE	reported	igd	563946	0.00020738	116.9749205
19	16363417	0.025664	0.002443	8.62E-26	523841	ieu-b-32	rs7249236	C	G	0.801652	lymphocyte cell count || id:ieu-b-32	TRUE	reported	igd	563946	0.000209456	118.1460892
12	6452468	-0.020782	0.001954	2.24E-26	523839	ieu-b-32	rs4149569	G	C	0.41411	lymphocyte cell count || id:ieu-b-32	TRUE	reported	igd	563946	0.000209574	118.2125231
16	88837298	-0.021027	0.002036	5.82E-25	481437	ieu-b-32	rs8052370	T	C	0.609467	lymphocyte cell count || id:ieu-b-32	TRUE	reported	igd	563946	0.000210471	118.7189248
1	101762529	-0.020825	0.001927	3.37E-27	524906	ieu-b-32	rs10875371	T	C	0.417813	lymphocyte cell count || id:ieu-b-32	TRUE	reported	igd	563946	0.000210982	119.0068846
17	72690829	0.024622	0.002296	8.67E-27	522443	ieu-b-32	rs9906320	A	G	0.775113	lymphocyte cell count || id:ieu-b-32	TRUE	reported	igd	563946	0.000211352	119.2157953
9	82187095	0.021641	0.001999	2.79E-27	524903	ieu-b-32	rs2807303	A	G	0.346234	lymphocyte cell count || id:ieu-b-32	TRUE	reported	igd	563946	0.00021202	119.5927242
17	2881625	-0.022325	0.002049	1.33E-27	523976	ieu-b-32	rs62091998	G	A	0.307469	lymphocyte cell count || id:ieu-b-32	TRUE	reported	igd	563946	0.000212253	119.7241205
7	150294476	0.024676	0.00227	1.73E-27	524922	ieu-b-32	rs35114152	G	A	0.225583	lymphocyte cell count || id:ieu-b-32	TRUE	reported	igd	563946	0.000212746	120.0021838
22	28717032	-0.032274	0.002955	9.95E-28	524920	ieu-b-32	rs16986308	A	G	0.116161	lymphocyte cell count || id:ieu-b-32	TRUE	reported	igd	563946	0.000213879	120.6418436
16	67680806	0.044471	0.004114	3.31E-27	519069	ieu-b-32	rs117556162	A	G	0.05762	lymphocyte cell count || id:ieu-b-32	TRUE	reported	igd	563946	0.000214775	121.1469171
10	63719739	-0.021918	0.001998	5.69E-28	524920	ieu-b-32	rs4948492	T	C	0.661671	lymphocyte cell count || id:ieu-b-32	TRUE	reported	igd	563946	0.000215087	121.32284
2	113953657	0.020898	0.0019	4.14E-28	523977	ieu-b-32	rs4849169	C	A	0.482168	lymphocyte cell count || id:ieu-b-32	TRUE	reported	igd	563946	0.000218085	123.0148151
2	219699999	0.047272	0.00483	1.36E-22	516732	ieu-b-32	rs78058190	A	G	0.051732	lymphocyte cell count || id:ieu-b-32	TRUE	reported	igd	563946	0.000219244	123.6686219
10	126358073	-0.021252	0.002001	2.50E-26	479584	ieu-b-32	rs10794175	T	G	0.416037	lymphocyte cell count || id:ieu-b-32	TRUE	reported	igd	563946	0.000219456	123.7879003
17	4969108	0.020988	0.001897	2.01E-28	524918	ieu-b-32	rs8075090	C	T	0.523681	lymphocyte cell count || id:ieu-b-32	TRUE	reported	igd	563946	0.000219754	123.9562012
2	227291731	0.026968	0.0024	2.86E-29	523980	ieu-b-32	rs11676298	G	C	0.19074	lymphocyte cell count || id:ieu-b-32	TRUE	reported	igd	563946	0.000224521	126.6458104
11	128492549	0.024096	0.002147	3.44E-29	523512	ieu-b-32	rs7127911	T	G	0.266421	lymphocyte cell count || id:ieu-b-32	TRUE	reported	igd	563946	0.000226953	128.0176366
13	50652456	-0.025694	0.002292	3.86E-29	523058	ieu-b-32	rs1523178	C	A	0.22113	lymphocyte cell count || id:ieu-b-32	TRUE	reported	igd	563946	0.000227408	128.2746479
17	17715317	-0.022432	0.002068	2.20E-27	481438	ieu-b-32	rs2297508	G	C	0.647622	lymphocyte cell count || id:ieu-b-32	TRUE	reported	igd	563946	0.000229666	129.5484146
7	22740513	-0.026515	0.002334	6.95E-30	524919	ieu-b-32	rs35345753	G	C	0.207147	lymphocyte cell count || id:ieu-b-32	TRUE	reported	igd	563946	0.000230932	130.2629367
8	142217115	-0.022001	0.002012	8.50E-28	481435	ieu-b-32	rs7007986	A	G	0.601181	lymphocyte cell count || id:ieu-b-32	TRUE	reported	igd	563946	0.000232111	130.9280565
3	123105119	-0.025903	0.002268	3.52E-30	522837	ieu-b-32	rs62262391	T	C	0.224686	lymphocyte cell count || id:ieu-b-32	TRUE	reported	igd	563946	0.000233767	131.8624929
3	28287735	0.028848	0.002226	2.22E-38	524901	ieu-b-32	rs74280151	T	C	0.174782	lymphocyte cell count || id:ieu-b-32	TRUE	reported	igd	563946	0.000240064	135.41509
22	42122926	-0.027074	0.002346	9.00E-31	524895	ieu-b-32	rs1807669	T	C	0.793541	lymphocyte cell count || id:ieu-b-32	TRUE	reported	igd	563946	0.000240181	135.4809823
17	74419177	0.02652	0.002301	1.05E-30	524920	ieu-b-32	rs4789294	G	A	0.219391	lymphocyte cell count || id:ieu-b-32	TRUE	reported	igd	563946	0.000240896	135.8845279
6	6902939	0.0234	0.002021	5.74E-31	522902	ieu-b-32	rs9328393	A	C	0.668424	lymphocyte cell count || id:ieu-b-32	TRUE	reported	igd	563946	0.000242715	136.9109666
16	57075180	0.022219	0.001915	4.32E-31	523516	ieu-b-32	rs7192652	G	A	0.480623	lymphocyte cell count || id:ieu-b-32	TRUE	reported	igd	563946	0.000246471	139.0302526
2	103048103	0.026573	0.002252	4.20E-32	523978	ieu-b-32	rs6755786	T	C	0.773393	lymphocyte cell count || id:ieu-b-32	TRUE	reported	igd	563946	0.000247505	139.6137566
7	3157702	-0.022276	0.001916	3.36E-31	523522	ieu-b-32	rs6955702	G	A	0.522122	lymphocyte cell count || id:ieu-b-32	TRUE	reported	igd	563946	0.000247624	139.6808857
17	2190390	-0.037749	0.003208	6.37E-32	524904	ieu-b-32	rs113513990	C	T	0.097132	lymphocyte cell count || id:ieu-b-32	TRUE	reported	igd	563946	0.000249935	140.9847147
17	57928290	-0.022504	0.001903	3.09E-32	524909	ieu-b-32	rs1292069	C	T	0.449582	lymphocyte cell count || id:ieu-b-32	TRUE	reported	igd	563946	0.00025064	141.382554
8	41630447	0.026819	0.002264	2.47E-32	524917	ieu-b-32	rs4737010	A	G	0.228863	lymphocyte cell count || id:ieu-b-32	TRUE	reported	igd	563946	0.000253876	143.2084142
19	1192769	0.027591	0.002536	1.55E-27	474672	ieu-b-32	rs7252565	A	G	0.787553	lymphocyte cell count || id:ieu-b-32	TRUE	reported	igd	563946	0.000254739	143.6950796
5	131596419	-0.022827	0.001907	5.52E-33	523841	ieu-b-32	rs10076701	C	T	0.55724	lymphocyte cell count || id:ieu-b-32	TRUE	reported	igd	563946	0.000257121	145.0394008
11	100456604	-0.0383	0.003174	1.73E-33	523517	ieu-b-32	rs11224302	T	C	0.098823	lymphocyte cell count || id:ieu-b-32	TRUE	reported	igd	563946	0.000261274	147.3822361
3	39296881	0.026978	0.002223	7.44E-34	524920	ieu-b-32	rs11706384	T	G	0.235888	lymphocyte cell count || id:ieu-b-32	TRUE	reported	igd	563946	0.000262369	148.0002011
12	123873242	-0.025074	0.002098	7.17E-33	523506	ieu-b-32	rs28533432	T	C	0.699647	lymphocyte cell count || id:ieu-b-32	TRUE	reported	igd	563946	0.000264234	149.0523885
19	44260929	0.031603	0.0026	5.81E-34	523981	ieu-b-32	rs61387190	T	C	0.157437	lymphocyte cell count || id:ieu-b-32	TRUE	reported	igd	563946	0.000264969	149.4675369
13	41522338	-0.032336	0.002704	6.33E-33	524921	ieu-b-32	rs9532679	C	A	0.148984	lymphocyte cell count || id:ieu-b-32	TRUE	reported	igd	563946	0.000265143	149.5653837
6	42024634	0.034829	0.002856	3.60E-34	524922	ieu-b-32	rs74526869	A	G	0.125385	lymphocyte cell count || id:ieu-b-32	TRUE	reported	igd	563946	0.000266057	150.0811175
1	158530416	0.026783	0.002177	9.70E-35	524922	ieu-b-32	rs12045893	T	C	0.248069	lymphocyte cell count || id:ieu-b-32	TRUE	reported	igd	563946	0.000267608	150.9562646
2	27730940	-0.02397	0.001925	1.44E-35	523520	ieu-b-32	rs1260326	C	T	0.602112	lymphocyte cell count || id:ieu-b-32	TRUE	reported	igd	563946	0.000275299	155.2958125
3	141133450	0.023776	0.001903	8.91E-36	524918	ieu-b-32	rs1991431	A	G	0.440507	lymphocyte cell count || id:ieu-b-32	TRUE	reported	igd	563946	0.000278647	157.1853489
6	24806070	-0.023977	0.001895	1.15E-36	522445	ieu-b-32	rs1132352	C	A	0.538949	lymphocyte cell count || id:ieu-b-32	TRUE	reported	igd	563946	0.000285704	161.1671027
1	198663661	-0.054095	0.004268	8.95E-37	523521	ieu-b-32	rs10494783	A	G	0.051764	lymphocyte cell count || id:ieu-b-32	TRUE	reported	igd	563946	0.000287269	162.0500881
8	129002419	-0.025338	0.001992	5.05E-37	523982	ieu-b-32	rs10956401	A	G	0.345058	lymphocyte cell count || id:ieu-b-32	TRUE	reported	igd	563946	0.000290181	163.6935716
4	106066982	0.02523	0.001961	7.87E-38	524918	ieu-b-32	rs7661349	C	T	0.63683	lymphocyte cell count || id:ieu-b-32	TRUE	reported	igd	563946	0.000294441	166.0970236
14	35871093	0.025359	0.001966	4.94E-38	523983	ieu-b-32	rs696	T	C	0.364762	lymphocyte cell count || id:ieu-b-32	TRUE	reported	igd	563946	0.000298016	168.1147146
6	410417	0.024519	0.001898	3.97E-38	521152	ieu-b-32	rs1050979	G	A	0.525212	lymphocyte cell count || id:ieu-b-32	TRUE	reported	igd	563946	0.000299826	169.1360134
7	6524843	0.028115	0.002154	6.95E-39	523659	ieu-b-32	rs2347784	G	C	0.268157	lymphocyte cell count || id:ieu-b-32	TRUE	reported	igd	563946	0.000310251	175.0185069
14	64975861	0.027118	0.002032	1.36E-40	524921	ieu-b-32	rs1966865	A	G	0.317295	lymphocyte cell count || id:ieu-b-32	TRUE	reported	igd	563946	0.000318597	179.7281019
14	103361736	0.030499	0.002291	2.12E-40	524921	ieu-b-32	rs11160706	A	G	0.22222	lymphocyte cell count || id:ieu-b-32	TRUE	reported	igd	563946	0.000321545	181.3914273
5	118695579	-0.031522	0.002348	4.72E-41	524918	ieu-b-32	rs73239280	A	G	0.203256	lymphocyte cell count || id:ieu-b-32	TRUE	reported	igd	563946	0.000321825	181.549673
6	90976768	-0.033322	0.002481	4.24E-41	524918	ieu-b-32	rs72928038	A	G	0.176926	lymphocyte cell count || id:ieu-b-32	TRUE	reported	igd	563946	0.000323387	182.4311963
5	134712566	0.08538	0.006437	4.14E-40	522125	ieu-b-32	rs79237520	T	C	0.022839	lymphocyte cell count || id:ieu-b-32	TRUE	reported	igd	563946	0.000325376	183.5535629
1	150651175	-0.025613	0.001882	3.88E-42	524922	ieu-b-32	rs11800059	T	C	0.509954	lymphocyte cell count || id:ieu-b-32	TRUE	reported	igd	563946	0.000327883	184.9682329
17	2729652	0.028939	0.002252	9.26E-38	480018	ieu-b-32	rs6502555	C	T	0.269464	lymphocyte cell count || id:ieu-b-32	TRUE	reported	igd	563946	0.000329716	186.0024255
5	157969475	-0.029726	0.002177	2.15E-42	523521	ieu-b-32	rs17055818	C	T	0.252258	lymphocyte cell count || id:ieu-b-32	TRUE	reported	igd	563946	0.000333349	188.0530763
14	75981856	0.026141	0.00193	9.20E-42	523523	ieu-b-32	rs175714	C	T	0.577477	lymphocyte cell count || id:ieu-b-32	TRUE	reported	igd	563946	0.000333472	188.1222939
20	57748369	-0.027105	0.001992	3.91E-42	523982	ieu-b-32	rs259981	A	T	0.360441	lymphocyte cell count || id:ieu-b-32	TRUE	reported	igd	563946	0.000338722	191.0850587
17	4625892	0.031862	0.002332	1.94E-42	523838	ieu-b-32	rs35186877	A	G	0.213822	lymphocyte cell count || id:ieu-b-32	TRUE	reported	igd	563946	0.00034131	192.5455878
9	139927062	0.029356	0.002198	1.16E-40	480501	ieu-b-32	rs4880192	G	A	0.720804	lymphocyte cell count || id:ieu-b-32	TRUE	reported	igd	563946	0.000346857	195.6756469
6	122720806	0.026814	0.001896	2.23E-45	524911	ieu-b-32	rs6926219	A	G	0.547273	lymphocyte cell count || id:ieu-b-32	TRUE	reported	igd	563946	0.000356282	200.9945879
1	160791892	0.02706	0.001901	6.35E-46	524921	ieu-b-32	rs494091	C	T	0.425556	lymphocyte cell count || id:ieu-b-32	TRUE	reported	igd	563946	0.000358006	201.9674974
10	6101129	0.029198	0.00206	1.50E-45	524922	ieu-b-32	rs3118469	T	A	0.299989	lymphocyte cell count || id:ieu-b-32	TRUE	reported	igd	563946	0.000358052	201.9937386
19	47695751	0.031193	0.002167	6.22E-47	524913	ieu-b-32	rs56179616	T	G	0.258737	lymphocyte cell count || id:ieu-b-32	TRUE	reported	igd	563946	0.000373229	210.5587284
13	114920867	0.030122	0.002107	2.51E-46	522977	ieu-b-32	rs9590390	A	G	0.291922	lymphocyte cell count || id:ieu-b-32	TRUE	reported	igd	563946	0.000375099	211.6140237
6	108053364	0.037387	0.002688	6.06E-44	480503	ieu-b-32	rs12526696	A	G	0.160592	lymphocyte cell count || id:ieu-b-32	TRUE	reported	igd	563946	0.00037685	212.6022799
10	50252936	-0.032458	0.002245	2.59E-47	523843	ieu-b-32	rs61850684	A	G	0.233502	lymphocyte cell count || id:ieu-b-32	TRUE	reported	igd	563946	0.000377116	212.7526259
4	38109847	0.029335	0.002022	1.19E-47	523521	ieu-b-32	rs1344603	C	T	0.67571	lymphocyte cell count || id:ieu-b-32	TRUE	reported	igd	563946	0.000377134	212.7628908
6	31322402	-0.028563	0.001961	5.38E-48	523837	ieu-b-32	rs2442718	T	C	0.369727	lymphocyte cell count || id:ieu-b-32	TRUE	reported	igd	563946	0.000380231	214.5105465
2	202153920	0.031438	0.002125	1.69E-49	523983	ieu-b-32	rs6743068	G	A	0.729732	lymphocyte cell count || id:ieu-b-32	TRUE	reported	igd	563946	0.00038985	219.9394614
2	111616304	0.030959	0.002089	1.19E-49	523981	ieu-b-32	rs1533298	T	C	0.715263	lymphocyte cell count || id:ieu-b-32	TRUE	reported	igd	563946	0.000390403	220.2516002
1	67470843	-0.030903	0.002072	2.87E-50	524922	ieu-b-32	rs2755253	T	C	0.70898	lymphocyte cell count || id:ieu-b-32	TRUE	reported	igd	563946	0.000394083	222.3285637
19	13929049	0.029033	0.002022	1.05E-46	480501	ieu-b-32	rs7254517	A	G	0.384999	lymphocyte cell count || id:ieu-b-32	TRUE	reported	igd	563946	0.000399162	225.1949339
11	47999218	-0.036085	0.002353	5.01E-53	523837	ieu-b-32	rs1017875	T	C	0.201673	lymphocyte cell count || id:ieu-b-32	TRUE	reported	igd	563946	0.000419288	236.5538955
17	37938047	-0.029968	0.001892	1.91E-56	523521	ieu-b-32	rs10445308	T	C	0.479095	lymphocyte cell count || id:ieu-b-32	TRUE	reported	igd	563946	0.000448256	252.9043965
10	25218243	-0.032062	0.001968	1.29E-59	524920	ieu-b-32	rs10828725	T	G	0.366094	lymphocyte cell count || id:ieu-b-32	TRUE	reported	igd	563946	0.000477121	269.1980625
2	161317460	-0.039239	0.002357	3.54E-62	523521	ieu-b-32	rs6742799	C	A	0.199766	lymphocyte cell count || id:ieu-b-32	TRUE	reported	igd	563946	0.000492271	277.7501195
22	21917479	-0.040865	0.002471	2.19E-61	523446	ieu-b-32	rs5998509	T	C	0.188334	lymphocyte cell count || id:ieu-b-32	TRUE	reported	igd	563946	0.000510551	288.0692177
11	122509237	0.033008	0.001958	1.03E-63	523984	ieu-b-32	rs11218725	G	A	0.376523	lymphocyte cell count || id:ieu-b-32	TRUE	reported	igd	563946	0.000511541	288.6280671
16	84582965	0.038651	0.002294	1.19E-63	523516	ieu-b-32	rs247826	T	C	0.220693	lymphocyte cell count || id:ieu-b-32	TRUE	reported	igd	563946	0.000513864	289.9397812
7	45009341	0.044361	0.002643	3.56E-63	524463	ieu-b-32	rs3735485	G	A	0.844816	lymphocyte cell count || id:ieu-b-32	TRUE	reported	igd	563946	0.000515991	291.1399837
1	114303808	-0.053841	0.00313	2.96E-66	524462	ieu-b-32	rs6679677	A	C	0.100262	lymphocyte cell count || id:ieu-b-32	TRUE	reported	igd	563946	0.000523008	295.1017853
9	91495135	-0.070296	0.004108	1.36E-65	524920	ieu-b-32	rs61750929	T	C	0.056331	lymphocyte cell count || id:ieu-b-32	TRUE	reported	igd	563946	0.000525362	296.4302866
2	143803847	-0.04895	0.002823	2.79E-67	523983	ieu-b-32	rs73961715	C	T	0.127705	lymphocyte cell count || id:ieu-b-32	TRUE	reported	igd	563946	0.000533835	301.2135858
1	101224620	0.034026	0.001914	1.30E-70	523979	ieu-b-32	rs12088882	T	C	0.408499	lymphocyte cell count || id:ieu-b-32	TRUE	reported	igd	563946	0.000559498	315.701981
3	12266804	-0.034408	0.001932	7.22E-71	524914	ieu-b-32	rs1822534	G	A	0.393993	lymphocyte cell count || id:ieu-b-32	TRUE	reported	igd	563946	0.000565347	319.0043302
2	182188444	0.034202	0.001899	1.81E-72	523984	ieu-b-32	rs62180255	A	T	0.441013	lymphocyte cell count || id:ieu-b-32	TRUE	reported	igd	563946	0.000576748	325.4412742
10	73508791	-0.03428	0.002004	1.53E-65	479423	ieu-b-32	rs748113	C	T	0.436258	lymphocyte cell count || id:ieu-b-32	TRUE	reported	igd	563946	0.00057801	326.1538412
3	196501413	-0.034539	0.001922	4.10E-72	523520	ieu-b-32	rs2089979	G	A	0.414403	lymphocyte cell count || id:ieu-b-32	TRUE	reported	igd	563946	0.00057899	326.7072363
22	30577771	-0.034906	0.001905	5.96E-75	523522	ieu-b-32	rs714027	G	A	0.552066	lymphocyte cell count || id:ieu-b-32	TRUE	reported	igd	563946	0.000602608	340.0423138
19	1079959	-0.060717	0.003409	6.60E-71	480042	ieu-b-32	rs36084354	A	G	0.091708	lymphocyte cell count || id:ieu-b-32	TRUE	reported	igd	563946	0.000614163	346.5661222
9	22145694	-0.04804	0.002582	3.29E-77	523520	ieu-b-32	rs2065500	G	A	0.159764	lymphocyte cell count || id:ieu-b-32	TRUE	reported	igd	563946	0.000619607	349.6401993
6	135418916	-0.04014	0.00215	9.81E-78	524458	ieu-b-32	rs7776054	G	A	0.260832	lymphocyte cell count || id:ieu-b-32	TRUE	reported	igd	563946	0.000621282	350.5860604
3	71355240	0.108539	0.006203	1.68E-68	523066	ieu-b-32	rs35592432	C	G	0.027317	lymphocyte cell count || id:ieu-b-32	TRUE	reported	igd	563946	0.000626046	353.2758171
15	91021412	0.038051	0.002032	3.38E-78	524919	ieu-b-32	rs28539372	A	T	0.319096	lymphocyte cell count || id:ieu-b-32	TRUE	reported	igd	563946	0.000629172	355.0411594
6	32528371	-0.04912	0.003681	1.38E-40	442543	ieu-b-32	rs71536554	C	T	0.154307	lymphocyte cell count || id:ieu-b-32	TRUE	reported	igd	563946	0.000629717	355.348613
2	43464818	-0.067528	0.003634	4.90E-77	523045	ieu-b-32	rs113542380	A	G	0.074926	lymphocyte cell count || id:ieu-b-32	TRUE	reported	igd	563946	0.000632131	356.7117303
4	103554722	0.036884	0.001892	1.45E-84	524922	ieu-b-32	rs5026470	G	A	0.517317	lymphocyte cell count || id:ieu-b-32	TRUE	reported	igd	563946	0.000679399	383.4033612
13	74701736	0.04349	0.002142	1.32E-91	524921	ieu-b-32	rs3812849	C	A	0.266158	lymphocyte cell count || id:ieu-b-32	TRUE	reported	igd	563946	0.000738841	416.9729412
9	21986847	0.043598	0.002107	5.14E-95	524921	ieu-b-32	rs3731211	A	T	0.719794	lymphocyte cell count || id:ieu-b-32	TRUE	reported	igd	563946	0.000766741	432.7308742
20	1930897	-0.045103	0.002147	6.39E-98	524923	ieu-b-32	rs4411786	C	T	0.265295	lymphocyte cell count || id:ieu-b-32	TRUE	reported	igd	563946	0.000793018	447.5725424
4	38602467	0.045686	0.002118	3.64E-103	524917	ieu-b-32	rs13105987	A	G	0.274165	lymphocyte cell count || id:ieu-b-32	TRUE	reported	igd	563946	0.000830704	468.8598939
19	10399904	-0.042002	0.002018	3.36E-96	480040	ieu-b-32	rs2569693	T	C	0.384414	lymphocyte cell count || id:ieu-b-32	TRUE	reported	igd	563946	0.000834945	471.2556943
2	24188128	0.061557	0.002764	8.71E-110	521154	ieu-b-32	rs55982282	A	G	0.135291	lymphocyte cell count || id:ieu-b-32	TRUE	reported	igd	563946	0.000886592	500.4318785
8	79572222	-0.050249	0.002188	1.08E-116	523840	ieu-b-32	rs1384804	A	C	0.748054	lymphocyte cell count || id:ieu-b-32	TRUE	reported	igd	563946	0.000951755	537.2479646
2	182077535	-0.04727	0.002015	1.30E-121	522903	ieu-b-32	rs11684463	T	A	0.327486	lymphocyte cell count || id:ieu-b-32	TRUE	reported	igd	563946	0.000984227	555.5957358
3	47063910	0.048075	0.002086	1.63E-117	524908	ieu-b-32	rs34850939	A	G	0.346116	lymphocyte cell count || id:ieu-b-32	TRUE	reported	igd	563946	0.001046143	590.5837871
5	35859863	0.054358	0.002147	2.40E-141	524921	ieu-b-32	rs11567701	T	G	0.261577	lymphocyte cell count || id:ieu-b-32	TRUE	reported	igd	563946	0.001141463	644.4566341
12	6502832	0.061958	0.00246	7.10E-140	524918	ieu-b-32	rs10466905	A	G	0.190033	lymphocyte cell count || id:ieu-b-32	TRUE	reported	igd	563946	0.001181738	667.2224214
6	31216329	-0.050449	0.001903	8.67E-155	523842	ieu-b-32	rs3134754	G	A	0.445616	lymphocyte cell count || id:ieu-b-32	TRUE	reported	igd	563946	0.001257496	710.0501623
16	30482540	0.055094	0.001917	1.58E-181	523983	ieu-b-32	rs12598978	G	T	0.519622	lymphocyte cell count || id:ieu-b-32	TRUE	reported	igd	563946	0.001515337	855.8621629
4	38366090	0.066249	0.002022	1.00E-200	523520	ieu-b-32	rs13133642	C	T	0.680761	lymphocyte cell count || id:ieu-b-32	TRUE	reported	igd	563946	0.001907652	1077.865357
6	31236115	0.075987	0.001929	1.00E-200	523844	ieu-b-32	rs2853951	T	C	0.597093	lymphocyte cell count || id:ieu-b-32	TRUE	reported	igd	563946	0.002778148	1571.084628
19	16449517	-0.082387	0.002111	1.00E-200	478964	ieu-b-32	rs1000329	T	C	0.676463	lymphocyte cell count || id:ieu-b-32	TRUE	reported	igd	563946	0.002971087	1680.51968
12	111833788	-0.087786	0.001917	1.00E-200	523841	ieu-b-32	rs10774624	A	G	0.514001	lymphocyte cell count || id:ieu-b-32	TRUE	reported	igd	563946	0.00385017	2179.672132
Characteristics of neutrophil cell count associated SNPs
chr.exposure	pos.exposure	beta.exposure	se.exposure	pval.exposure	samplesize.exposure	id.exposure	SNP	effect_allele.exposure	other_allele.exposure	eaf.exposure	exposure	mr_keep.exposure	pval_origin.exposure	data_source.exposure	N	R^2	F
1	27019131	-0.011916	0.002062	7.70E-09	519283	ieu-b-34	rs112203773	A	C	0.082773	neutrophil cell count || id:ieu-b-34	TRUE	reported	igd	563946	2.16E-05	12.1591119
1	22329414	-0.007112	0.001245	1.14E-08	516769	ieu-b-34	rs10917107	A	G	0.687344	neutrophil cell count || id:ieu-b-34	TRUE	reported	igd	563946	2.17E-05	12.26026414
11	43490624	-0.011027	0.002017	4.71E-08	519287	ieu-b-34	rs58984522	C	T	0.346098	neutrophil cell count || id:ieu-b-34	TRUE	reported	igd	563946	5.50E-05	31.03961912
16	24844403	-0.010496	0.001921	4.81E-08	517884	ieu-b-34	rs12923918	G	A	0.509359	neutrophil cell count || id:ieu-b-34	TRUE	reported	igd	563946	5.51E-05	31.05455824
4	39603132	0.011122	0.002017	3.58E-08	516807	ieu-b-34	rs7658676	T	C	0.353026	neutrophil cell count || id:ieu-b-34	TRUE	reported	igd	563946	5.65E-05	31.86763381
11	134006964	0.02247	0.004063	3.27E-08	519222	ieu-b-34	rs7947419	T	C	0.059601	neutrophil cell count || id:ieu-b-34	TRUE	reported	igd	563946	5.66E-05	31.91996504
5	34654477	0.010683	0.001927	3.02E-08	517885	ieu-b-34	rs464609	A	G	0.544404	neutrophil cell count || id:ieu-b-34	TRUE	reported	igd	563946	5.66E-05	31.92847901
1	153337943	0.012124	0.002182	2.81E-08	518345	ieu-b-34	rs3014874	A	G	0.265115	neutrophil cell count || id:ieu-b-34	TRUE	reported	igd	563946	5.73E-05	32.30251898
13	49611122	-0.01133	0.002036	2.67E-08	517887	ieu-b-34	rs7987258	A	G	0.661585	neutrophil cell count || id:ieu-b-34	TRUE	reported	igd	563946	5.75E-05	32.41798484
1	11301714	0.012078	0.002164	2.46E-08	517263	ieu-b-34	rs1135172	G	A	0.729972	neutrophil cell count || id:ieu-b-34	TRUE	reported	igd	563946	5.75E-05	32.43366337
4	108644404	0.018925	0.003409	2.90E-08	519288	ieu-b-34	rs2522440	C	T	0.911887	neutrophil cell count || id:ieu-b-34	TRUE	reported	igd	563946	5.76E-05	32.45964467
4	41543318	0.016277	0.002957	3.81E-08	518202	ieu-b-34	rs10012827	T	C	0.124277	neutrophil cell count || id:ieu-b-34	TRUE	reported	igd	563946	5.77E-05	32.52349926
2	128543369	0.011047	0.001969	2.07E-08	518349	ieu-b-34	rs11894199	A	C	0.387646	neutrophil cell count || id:ieu-b-34	TRUE	reported	igd	563946	5.79E-05	32.67515923
22	39530859	-0.010925	0.001974	3.21E-08	519256	ieu-b-34	rs139386	C	T	0.445089	neutrophil cell count || id:ieu-b-34	TRUE	reported	igd	563946	5.90E-05	33.25099674
17	44064851	0.012121	0.002178	2.68E-08	517887	ieu-b-34	rs8079215	T	C	0.721802	neutrophil cell count || id:ieu-b-34	TRUE	reported	igd	563946	5.90E-05	33.27672585
19	39977173	-0.013833	0.002475	2.35E-08	517885	ieu-b-34	rs8112528	A	G	0.190498	neutrophil cell count || id:ieu-b-34	TRUE	reported	igd	563946	5.90E-05	33.28378498
2	42474615	0.012066	0.002153	2.15E-08	518349	ieu-b-34	rs6723009	C	T	0.717442	neutrophil cell count || id:ieu-b-34	TRUE	reported	igd	563946	5.90E-05	33.28991291
6	151698748	0.010877	0.001986	4.47E-08	516726	ieu-b-34	rs9479025	T	A	0.518638	neutrophil cell count || id:ieu-b-34	TRUE	reported	igd	563946	5.91E-05	33.31547621
9	73031065	0.011508	0.002066	2.60E-08	504396	ieu-b-34	rs10868825	A	T	0.338117	neutrophil cell count || id:ieu-b-34	TRUE	reported	igd	563946	5.93E-05	33.43025275
22	29513326	0.011766	0.002091	1.87E-08	519282	ieu-b-34	rs4347951	C	T	0.310834	neutrophil cell count || id:ieu-b-34	TRUE	reported	igd	563946	5.93E-05	33.45043611
11	101782811	-0.010965	0.001926	1.28E-08	519285	ieu-b-34	rs10750623	A	G	0.457717	neutrophil cell count || id:ieu-b-34	TRUE	reported	igd	563946	5.97E-05	33.66140219
1	67190563	0.016462	0.002896	1.35E-08	519287	ieu-b-34	rs17440390	T	C	0.126191	neutrophil cell count || id:ieu-b-34	TRUE	reported	igd	563946	5.98E-05	33.70559687
11	28060285	0.012586	0.002206	1.20E-08	518343	ieu-b-34	rs12802157	C	A	0.252333	neutrophil cell count || id:ieu-b-34	TRUE	reported	igd	563946	5.98E-05	33.70929372
18	74249473	-0.011836	0.00209	1.53E-08	518183	ieu-b-34	rs7237878	A	G	0.68994	neutrophil cell count || id:ieu-b-34	TRUE	reported	igd	563946	5.99E-05	33.80329125
6	20735494	0.011206	0.001968	1.27E-08	519283	ieu-b-34	rs11753041	C	T	0.395413	neutrophil cell count || id:ieu-b-34	TRUE	reported	igd	563946	6.00E-05	33.86125391
4	26295540	-0.024877	0.004378	1.36E-08	519275	ieu-b-34	rs140311179	G	C	0.051153	neutrophil cell count || id:ieu-b-34	TRUE	reported	igd	563946	6.01E-05	33.88093425
7	75829199	-0.015119	0.002649	1.18E-08	519283	ieu-b-34	rs76873475	A	C	0.155842	neutrophil cell count || id:ieu-b-34	TRUE	reported	igd	563946	6.01E-05	33.91926902
4	88220509	0.011065	0.001937	1.14E-08	519282	ieu-b-34	rs7687658	G	A	0.434196	neutrophil cell count || id:ieu-b-34	TRUE	reported	igd	563946	6.02E-05	33.92710249
9	22164991	-0.013505	0.002386	1.56E-08	517867	ieu-b-34	rs10811668	A	C	0.208459	neutrophil cell count || id:ieu-b-34	TRUE	reported	igd	563946	6.02E-05	33.94496449
8	42457038	0.011252	0.002051	4.21E-08	475806	ieu-b-34	rs2923416	G	A	0.609864	neutrophil cell count || id:ieu-b-34	TRUE	reported	igd	563946	6.02E-05	33.9782192
2	202665227	-0.01267	0.002223	1.23E-08	517884	ieu-b-34	rs2052249	A	C	0.250937	neutrophil cell count || id:ieu-b-34	TRUE	reported	igd	563946	6.03E-05	34.03521222
12	108159191	-0.011366	0.001982	1.01E-08	519283	ieu-b-34	rs35864914	T	C	0.37651	neutrophil cell count || id:ieu-b-34	TRUE	reported	igd	563946	6.07E-05	34.20689301
2	234115739	0.013507	0.00247	4.66E-08	474409	ieu-b-34	rs14243	G	A	0.210721	neutrophil cell count || id:ieu-b-34	TRUE	reported	igd	563946	6.07E-05	34.22539732
12	72179446	0.039977	0.007114	1.96E-08	515996	ieu-b-34	rs61754230	T	C	0.019363	neutrophil cell count || id:ieu-b-34	TRUE	reported	igd	563946	6.07E-05	34.22895625
12	20579392	-0.013665	0.002391	1.12E-08	519284	ieu-b-34	rs7488780	C	G	0.204545	neutrophil cell count || id:ieu-b-34	TRUE	reported	igd	563946	6.08E-05	34.27015926
17	29056519	0.01197	0.002148	2.59E-08	518204	ieu-b-34	rs11080133	A	G	0.305941	neutrophil cell count || id:ieu-b-34	TRUE	reported	igd	563946	6.08E-05	34.31743155
17	17674967	-0.011452	0.002082	3.87E-08	475807	ieu-b-34	rs55767800	C	T	0.633688	neutrophil cell count || id:ieu-b-34	TRUE	reported	igd	563946	6.09E-05	34.33853219
9	102281113	0.011474	0.002038	1.85E-08	518348	ieu-b-34	rs10760690	T	G	0.374011	neutrophil cell count || id:ieu-b-34	TRUE	reported	igd	563946	6.16E-05	34.76750438
20	42660286	-0.01233	0.002141	8.62E-09	518203	ieu-b-34	rs2179593	A	C	0.715877	neutrophil cell count || id:ieu-b-34	TRUE	reported	igd	563946	6.18E-05	34.87898112
6	396321	0.013585	0.002405	1.66E-08	515057	ieu-b-34	rs12203592	T	C	0.214291	neutrophil cell count || id:ieu-b-34	TRUE	reported	igd	563946	6.21E-05	35.04918401
21	30461373	-0.012725	0.0022	7.43E-09	519279	ieu-b-34	rs7283930	T	C	0.739014	neutrophil cell count || id:ieu-b-34	TRUE	reported	igd	563946	6.25E-05	35.22723551
12	26803949	-0.011389	0.001959	6.23E-09	519284	ieu-b-34	rs7969023	C	T	0.405651	neutrophil cell count || id:ieu-b-34	TRUE	reported	igd	563946	6.25E-05	35.27430073
1	156108048	-0.022414	0.003861	6.63E-09	519284	ieu-b-34	rs520910	C	T	0.066787	neutrophil cell count || id:ieu-b-34	TRUE	reported	igd	563946	6.26E-05	35.31869313
5	131537191	-0.04364	0.00778	2.08E-08	519284	ieu-b-34	rs141010613	A	G	0.01679	neutrophil cell count || id:ieu-b-34	TRUE	reported	igd	563946	6.29E-05	35.46171632
5	86268229	0.014183	0.00243	5.46E-09	519285	ieu-b-34	rs62375385	C	T	0.193932	neutrophil cell count || id:ieu-b-34	TRUE	reported	igd	563946	6.29E-05	35.46913952
10	93748263	0.015083	0.002571	4.56E-09	519287	ieu-b-34	rs72825306	G	A	0.167458	neutrophil cell count || id:ieu-b-34	TRUE	reported	igd	563946	6.34E-05	35.7751151
17	73755392	0.01193	0.002136	2.40E-08	518185	ieu-b-34	rs820384	C	G	0.663193	neutrophil cell count || id:ieu-b-34	TRUE	reported	igd	563946	6.36E-05	35.85878085
15	62797964	0.012729	0.002159	3.84E-09	518204	ieu-b-34	rs780142	G	T	0.274175	neutrophil cell count || id:ieu-b-34	TRUE	reported	igd	563946	6.45E-05	36.36991881
5	57552464	0.01303	0.002195	3.01E-09	519284	ieu-b-34	rs12658947	G	A	0.256773	neutrophil cell count || id:ieu-b-34	TRUE	reported	igd	563946	6.48E-05	36.54717268
2	16702654	-0.012199	0.00206	3.24E-09	518345	ieu-b-34	rs4632345	A	G	0.677982	neutrophil cell count || id:ieu-b-34	TRUE	reported	igd	563946	6.50E-05	36.64721465
15	101916347	0.012279	0.002139	9.67E-09	503312	ieu-b-34	rs2955958	A	G	0.315166	neutrophil cell count || id:ieu-b-34	TRUE	reported	igd	563946	6.51E-05	36.7066639
3	63804761	-0.014286	0.00242	3.67E-09	519286	ieu-b-34	rs9842724	C	T	0.800478	neutrophil cell count || id:ieu-b-34	TRUE	reported	igd	563946	6.52E-05	36.76679477
2	220018090	0.011899	0.002008	3.21E-09	517267	ieu-b-34	rs11690365	G	T	0.63957	neutrophil cell count || id:ieu-b-34	TRUE	reported	igd	563946	6.53E-05	36.8149548
7	18023617	-0.016172	0.002739	3.63E-09	516802	ieu-b-34	rs12530608	G	A	0.146298	neutrophil cell count || id:ieu-b-34	TRUE	reported	igd	563946	6.53E-05	36.84397696
3	151057642	0.015004	0.002487	1.66E-09	519288	ieu-b-34	rs2046934	A	G	0.82324	neutrophil cell count || id:ieu-b-34	TRUE	reported	igd	563946	6.55E-05	36.95038761
16	81869387	-0.012349	0.002082	3.09E-09	519282	ieu-b-34	rs72832055	A	G	0.313384	neutrophil cell count || id:ieu-b-34	TRUE	reported	igd	563946	6.56E-05	37.01253225
9	35687556	0.012622	0.002117	2.55E-09	519279	ieu-b-34	rs3793537	C	G	0.291154	neutrophil cell count || id:ieu-b-34	TRUE	reported	igd	563946	6.58E-05	37.08732771
9	113892963	-0.011488	0.001926	2.51E-09	517885	ieu-b-34	rs1411424	A	G	0.523053	neutrophil cell count || id:ieu-b-34	TRUE	reported	igd	563946	6.58E-05	37.13635259
9	34978431	-0.013878	0.002347	3.45E-09	517888	ieu-b-34	rs3739873	A	G	0.22025	neutrophil cell count || id:ieu-b-34	TRUE	reported	igd	563946	6.62E-05	37.30952965
7	2814271	0.011681	0.001945	1.96E-09	518348	ieu-b-34	rs7777484	G	A	0.420278	neutrophil cell count || id:ieu-b-34	TRUE	reported	igd	563946	6.65E-05	37.49827927
17	46042365	-0.011627	0.001935	1.93E-09	518205	ieu-b-34	rs2525110	T	A	0.563202	neutrophil cell count || id:ieu-b-34	TRUE	reported	igd	563946	6.65E-05	37.51241618
6	121862273	0.016402	0.002723	1.77E-09	519285	ieu-b-34	rs62429983	A	G	0.144922	neutrophil cell count || id:ieu-b-34	TRUE	reported	igd	563946	6.67E-05	37.60352866
15	77403477	0.012856	0.002138	1.88E-09	519285	ieu-b-34	rs17381821	A	T	0.280593	neutrophil cell count || id:ieu-b-34	TRUE	reported	igd	563946	6.67E-05	37.6320758
13	52345637	-0.01529	0.002553	2.16E-09	519283	ieu-b-34	rs2296028	C	G	0.17498	neutrophil cell count || id:ieu-b-34	TRUE	reported	igd	563946	6.75E-05	38.06827091
3	184091881	0.016826	0.002805	2.04E-09	519283	ieu-b-34	rs56174170	C	T	0.139347	neutrophil cell count || id:ieu-b-34	TRUE	reported	igd	563946	6.79E-05	38.29860437
13	28789794	-0.019939	0.00356	2.18E-08	516030	ieu-b-34	rs9508005	G	T	0.09447	neutrophil cell count || id:ieu-b-34	TRUE	reported	igd	563946	6.80E-05	38.36180405
20	1827809	-0.011784	0.002033	6.93E-09	472976	ieu-b-34	rs156334	T	C	0.429251	neutrophil cell count || id:ieu-b-34	TRUE	reported	igd	563946	6.80E-05	38.37403519
9	95433830	0.01389	0.002279	1.14E-09	519282	ieu-b-34	rs10992394	A	G	0.230846	neutrophil cell count || id:ieu-b-34	TRUE	reported	igd	563946	6.85E-05	38.63988986
17	17146619	-0.017035	0.002794	1.11E-09	517886	ieu-b-34	rs16961474	A	G	0.136787	neutrophil cell count || id:ieu-b-34	TRUE	reported	igd	563946	6.85E-05	38.64940494
11	76154846	-0.012603	0.002063	1.03E-09	517886	ieu-b-34	rs2282611	G	T	0.319925	neutrophil cell count || id:ieu-b-34	TRUE	reported	igd	563946	6.91E-05	38.98063014
6	43820215	-0.013048	0.002135	1.02E-09	518344	ieu-b-34	rs68137036	G	A	0.285148	neutrophil cell count || id:ieu-b-34	TRUE	reported	igd	563946	6.94E-05	39.1444759
12	10097609	0.015218	0.002462	6.60E-10	518349	ieu-b-34	rs28588142	T	C	0.188391	neutrophil cell count || id:ieu-b-34	TRUE	reported	igd	563946	7.08E-05	39.94099676
1	108761014	0.012404	0.002038	1.18E-09	517875	ieu-b-34	rs55851397	A	C	0.364781	neutrophil cell count || id:ieu-b-34	TRUE	reported	igd	563946	7.13E-05	40.2138958
6	158752931	0.011993	0.001925	4.82E-10	519235	ieu-b-34	rs10945542	T	C	0.521167	neutrophil cell count || id:ieu-b-34	TRUE	reported	igd	563946	7.18E-05	40.48683271
19	7792199	0.013123	0.002231	4.15E-09	518197	ieu-b-34	rs7409459	T	C	0.29703	neutrophil cell count || id:ieu-b-34	TRUE	reported	igd	563946	7.19E-05	40.56024548
17	75383679	0.012012	0.002004	2.12E-09	474723	ieu-b-34	rs2001613	T	C	0.472052	neutrophil cell count || id:ieu-b-34	TRUE	reported	igd	563946	7.19E-05	40.56101826
1	159240076	0.031948	0.005372	2.81E-09	519262	ieu-b-34	rs114427170	A	G	0.036578	neutrophil cell count || id:ieu-b-34	TRUE	reported	igd	563946	7.19E-05	40.57150196
1	248048016	-0.013002	0.002091	5.14E-10	518202	ieu-b-34	rs4925756	T	C	0.691891	neutrophil cell count || id:ieu-b-34	TRUE	reported	igd	563946	7.21E-05	40.64991752
8	87054885	-0.013143	0.002108	4.65E-10	519284	ieu-b-34	rs7815046	C	A	0.303314	neutrophil cell count || id:ieu-b-34	TRUE	reported	igd	563946	7.30E-05	41.17335324
22	17624425	0.014664	0.002358	5.15E-10	518346	ieu-b-34	rs35284073	A	G	0.216975	neutrophil cell count || id:ieu-b-34	TRUE	reported	igd	563946	7.31E-05	41.20860746
2	182254087	0.014074	0.002232	2.96E-10	518349	ieu-b-34	rs62189859	C	T	0.244372	neutrophil cell count || id:ieu-b-34	TRUE	reported	igd	563946	7.32E-05	41.25649467
6	90808423	-0.012355	0.002018	9.42E-10	518345	ieu-b-34	rs207253	A	G	0.407863	neutrophil cell count || id:ieu-b-34	TRUE	reported	igd	563946	7.37E-05	41.58340099
17	56816881	-0.031196	0.005067	7.67E-10	519280	ieu-b-34	rs149157044	T	C	0.039439	neutrophil cell count || id:ieu-b-34	TRUE	reported	igd	563946	7.37E-05	41.58595392
5	133851526	0.012329	0.001947	2.47E-10	519288	ieu-b-34	rs6891328	C	G	0.583149	neutrophil cell count || id:ieu-b-34	TRUE	reported	igd	563946	7.39E-05	41.67869956
10	133758358	-0.012402	0.001962	2.66E-10	517886	ieu-b-34	rs9419387	A	G	0.405212	neutrophil cell count || id:ieu-b-34	TRUE	reported	igd	563946	7.41E-05	41.81442474
2	12928971	0.012236	0.001931	2.42E-10	515519	ieu-b-34	rs6432335	G	T	0.451562	neutrophil cell count || id:ieu-b-34	TRUE	reported	igd	563946	7.42E-05	41.82366105
19	17862925	-0.01228	0.001958	3.67E-10	518200	ieu-b-34	rs4808683	G	C	0.458189	neutrophil cell count || id:ieu-b-34	TRUE	reported	igd	563946	7.49E-05	42.22675456
16	11864032	0.022296	0.00353	2.77E-10	517884	ieu-b-34	rs16958642	A	G	0.082607	neutrophil cell count || id:ieu-b-34	TRUE	reported	igd	563946	7.53E-05	42.49373284
3	169320058	-0.012851	0.001992	1.16E-10	517889	ieu-b-34	rs11716015	T	C	0.635724	neutrophil cell count || id:ieu-b-34	TRUE	reported	igd	563946	7.65E-05	43.13921221
2	111854524	0.015007	0.002371	2.52E-10	517888	ieu-b-34	rs11691193	T	C	0.217738	neutrophil cell count || id:ieu-b-34	TRUE	reported	igd	563946	7.67E-05	43.26866787
9	114657707	0.013079	0.002021	1.00E-10	519277	ieu-b-34	rs7866863	A	G	0.341388	neutrophil cell count || id:ieu-b-34	TRUE	reported	igd	563946	7.69E-05	43.38367669
3	12962914	0.017409	0.002789	4.45E-10	475805	ieu-b-34	rs56217149	A	G	0.150714	neutrophil cell count || id:ieu-b-34	TRUE	reported	igd	563946	7.76E-05	43.75774012
10	18265893	0.012472	0.001918	8.23E-11	519280	ieu-b-34	rs692594	C	G	0.489752	neutrophil cell count || id:ieu-b-34	TRUE	reported	igd	563946	7.77E-05	43.84594899
21	18947037	-0.015514	0.002443	2.21E-10	518203	ieu-b-34	rs2824372	C	G	0.202687	neutrophil cell count || id:ieu-b-34	TRUE	reported	igd	563946	7.78E-05	43.87347923
18	21622003	0.021937	0.003483	3.11E-10	519288	ieu-b-34	rs78285907	T	A	0.089011	neutrophil cell count || id:ieu-b-34	TRUE	reported	igd	563946	7.80E-05	44.01605901
2	162958353	-0.024562	0.00388	2.51E-10	518346	ieu-b-34	rs11689257	A	G	0.069886	neutrophil cell count || id:ieu-b-34	TRUE	reported	igd	563946	7.84E-05	44.23376013
5	57274612	-0.015947	0.002452	8.05E-11	519288	ieu-b-34	rs62360185	G	A	0.190708	neutrophil cell count || id:ieu-b-34	TRUE	reported	igd	563946	7.85E-05	44.27231342
7	116388021	0.012607	0.001926	6.19E-11	519287	ieu-b-34	rs35759345	T	C	0.449913	neutrophil cell count || id:ieu-b-34	TRUE	reported	igd	563946	7.87E-05	44.36940175
1	93229909	0.040344	0.006236	1.02E-10	516330	ieu-b-34	rs116631966	A	G	0.02482	neutrophil cell count || id:ieu-b-34	TRUE	reported	igd	563946	7.88E-05	44.4369936
15	40597229	0.013811	0.002198	3.40E-10	475807	ieu-b-34	rs4924450	A	G	0.70545	neutrophil cell count || id:ieu-b-34	TRUE	reported	igd	563946	7.93E-05	44.70704025
6	41891995	0.014527	0.002216	5.70E-11	517783	ieu-b-34	rs7738554	A	T	0.250954	neutrophil cell count || id:ieu-b-34	TRUE	reported	igd	563946	7.93E-05	44.74607213
8	61548546	0.012618	0.001939	7.93E-11	518205	ieu-b-34	rs609264	G	T	0.528467	neutrophil cell count || id:ieu-b-34	TRUE	reported	igd	563946	7.93E-05	44.751897
10	115720674	-0.013018	0.002003	8.33E-11	518205	ieu-b-34	rs180941	A	G	0.625196	neutrophil cell count || id:ieu-b-34	TRUE	reported	igd	563946	7.94E-05	44.79292388
11	12135604	-0.013612	0.002083	6.57E-11	519285	ieu-b-34	rs1159649	G	C	0.315669	neutrophil cell count || id:ieu-b-34	TRUE	reported	igd	563946	8.01E-05	45.14844248
2	27291661	-0.012733	0.001942	5.71E-11	518344	ieu-b-34	rs7575465	A	G	0.553396	neutrophil cell count || id:ieu-b-34	TRUE	reported	igd	563946	8.01E-05	45.19817343
8	129986235	0.012739	0.001935	4.77E-11	519285	ieu-b-34	rs12541521	G	A	0.450195	neutrophil cell count || id:ieu-b-34	TRUE	reported	igd	563946	8.03E-05	45.30862624
13	73638478	0.012822	0.00195	5.06E-11	518342	ieu-b-34	rs9543219	T	C	0.574059	neutrophil cell count || id:ieu-b-34	TRUE	reported	igd	563946	8.04E-05	45.34385246
8	9193341	0.01538	0.002334	4.54E-11	518207	ieu-b-34	rs6998846	A	G	0.782787	neutrophil cell count || id:ieu-b-34	TRUE	reported	igd	563946	8.04E-05	45.36730712
8	21767240	0.038125	0.006009	2.30E-10	518823	ieu-b-34	rs34215892	A	G	0.028499	neutrophil cell count || id:ieu-b-34	TRUE	reported	igd	563946	8.05E-05	45.39348334
6	12159699	0.0137	0.002081	4.78E-11	517876	ieu-b-34	rs3777755	T	C	0.311419	neutrophil cell count || id:ieu-b-34	TRUE	reported	igd	563946	8.05E-05	45.39857398
6	138053203	-0.025601	0.003899	5.38E-11	519285	ieu-b-34	rs72978754	C	T	0.065785	neutrophil cell count || id:ieu-b-34	TRUE	reported	igd	563946	8.06E-05	45.4347914
22	43560763	0.013023	0.002052	2.26E-10	473786	ieu-b-34	rs47341	T	C	0.395885	neutrophil cell count || id:ieu-b-34	TRUE	reported	igd	563946	8.11E-05	45.75219722
2	192514856	0.028237	0.004266	3.73E-11	518349	ieu-b-34	rs13392977	A	G	0.053967	neutrophil cell count || id:ieu-b-34	TRUE	reported	igd	563946	8.14E-05	45.91694713
12	66358347	0.012765	0.001924	3.33E-11	517881	ieu-b-34	rs1042725	T	C	0.494436	neutrophil cell count || id:ieu-b-34	TRUE	reported	igd	563946	8.15E-05	45.9440441
13	50179454	0.013244	0.001987	2.71E-11	519285	ieu-b-34	rs7322886	C	T	0.623891	neutrophil cell count || id:ieu-b-34	TRUE	reported	igd	563946	8.23E-05	46.42613375
20	1551485	-0.013414	0.0021	1.76E-10	472038	ieu-b-34	rs2254458	T	C	0.644615	neutrophil cell count || id:ieu-b-34	TRUE	reported	igd	563946	8.24E-05	46.49624552
1	92925654	0.052764	0.008277	1.90E-10	518827	ieu-b-34	rs150649461	C	G	0.015034	neutrophil cell count || id:ieu-b-34	TRUE	reported	igd	563946	8.25E-05	46.50214592
2	220165527	0.053423	0.008352	1.64E-10	471581	ieu-b-34	rs79047930	T	C	0.014695	neutrophil cell count || id:ieu-b-34	TRUE	reported	igd	563946	8.26E-05	46.61210248
21	47687144	-0.013129	0.001958	2.10E-11	519284	ieu-b-34	rs2839183	A	G	0.404817	neutrophil cell count || id:ieu-b-34	TRUE	reported	igd	563946	8.31E-05	46.84622585
11	18163882	0.015199	0.002272	2.33E-11	519284	ieu-b-34	rs2468832	A	C	0.238866	neutrophil cell count || id:ieu-b-34	TRUE	reported	igd	563946	8.40E-05	47.37486086
5	179333233	0.01337	0.001986	1.71E-11	519279	ieu-b-34	rs155795	C	G	0.384255	neutrophil cell count || id:ieu-b-34	TRUE	reported	igd	563946	8.46E-05	47.70742211
4	120155806	-0.013326	0.001959	1.06E-11	519287	ieu-b-34	rs4145952	A	C	0.399341	neutrophil cell count || id:ieu-b-34	TRUE	reported	igd	563946	8.52E-05	48.04790808
20	55969270	-0.01369	0.002046	2.30E-11	518346	ieu-b-34	rs1555275	G	A	0.649639	neutrophil cell count || id:ieu-b-34	TRUE	reported	igd	563946	8.53E-05	48.11691469
9	127191540	-0.013698	0.002041	1.99E-11	517261	ieu-b-34	rs12378064	T	C	0.649709	neutrophil cell count || id:ieu-b-34	TRUE	reported	igd	563946	8.54E-05	48.16873655
15	86124419	0.013665	0.002007	1.01E-11	518339	ieu-b-34	rs4843073	T	C	0.644889	neutrophil cell count || id:ieu-b-34	TRUE	reported	igd	563946	8.55E-05	48.23602234
10	30504708	0.013715	0.002029	1.43E-11	517267	ieu-b-34	rs1571956	A	G	0.646094	neutrophil cell count || id:ieu-b-34	TRUE	reported	igd	563946	8.60E-05	48.51528574
21	44469063	0.013157	0.001958	1.88E-11	519278	ieu-b-34	rs1788493	T	C	0.499803	neutrophil cell count || id:ieu-b-34	TRUE	reported	igd	563946	8.66E-05	48.81544559
17	5267002	0.01872	0.002729	7.13E-12	519283	ieu-b-34	rs78813154	T	G	0.144465	neutrophil cell count || id:ieu-b-34	TRUE	reported	igd	563946	8.66E-05	48.85575289
11	10475967	0.013425	0.001963	8.36E-12	516804	ieu-b-34	rs4909932	G	A	0.597552	neutrophil cell count || id:ieu-b-34	TRUE	reported	igd	563946	8.67E-05	48.88973588
5	122093740	0.013346	0.001938	6.01E-12	519264	ieu-b-34	rs6878780	C	T	0.426457	neutrophil cell count || id:ieu-b-34	TRUE	reported	igd	563946	8.71E-05	49.14137345
9	139929015	-0.01398	0.002118	4.19E-11	475801	ieu-b-34	rs9411293	G	C	0.337095	neutrophil cell count || id:ieu-b-34	TRUE	reported	igd	563946	8.73E-05	49.26311396
9	112745175	0.019488	0.002853	8.74E-12	519283	ieu-b-34	rs117468663	T	A	0.133922	neutrophil cell count || id:ieu-b-34	TRUE	reported	igd	563946	8.81E-05	49.687565
22	44324730	-0.01613	0.002355	7.74E-12	518344	ieu-b-34	rs738408	T	C	0.216873	neutrophil cell count || id:ieu-b-34	TRUE	reported	igd	563946	8.84E-05	49.84375797
2	145477217	0.014282	0.002069	5.28E-12	517267	ieu-b-34	rs3856364	G	C	0.679714	neutrophil cell count || id:ieu-b-34	TRUE	reported	igd	563946	8.88E-05	50.08950924
7	64731746	-0.034067	0.004886	3.23E-12	517885	ieu-b-34	rs17139597	G	T	0.039897	neutrophil cell count || id:ieu-b-34	TRUE	reported	igd	563946	8.89E-05	50.14532378
10	113902454	-0.015453	0.002227	4.07E-12	518199	ieu-b-34	rs72836628	T	C	0.248064	neutrophil cell count || id:ieu-b-34	TRUE	reported	igd	563946	8.91E-05	50.2429228
8	142241681	0.022897	0.00345	3.33E-11	475806	ieu-b-34	rs7005996	T	C	0.905961	neutrophil cell count || id:ieu-b-34	TRUE	reported	igd	563946	8.93E-05	50.38246907
18	3457606	-0.024976	0.003608	4.59E-12	517887	ieu-b-34	rs4468717	T	C	0.077663	neutrophil cell count || id:ieu-b-34	TRUE	reported	igd	563946	8.94E-05	50.40276418
7	130575884	-0.022836	0.003291	4.08E-12	519284	ieu-b-34	rs9656395	G	A	0.095253	neutrophil cell count || id:ieu-b-34	TRUE	reported	igd	563946	8.99E-05	50.69333886
3	119697032	-0.013899	0.001984	2.53E-12	519283	ieu-b-34	rs58605236	A	T	0.373119	neutrophil cell count || id:ieu-b-34	TRUE	reported	igd	563946	9.04E-05	50.96884677
1	150212707	-0.014902	0.002132	2.86E-12	519283	ieu-b-34	rs7555995	G	C	0.284874	neutrophil cell count || id:ieu-b-34	TRUE	reported	igd	563946	9.05E-05	51.03049404
16	89373324	0.034499	0.004957	3.56E-12	517879	ieu-b-34	rs72803323	T	C	0.039743	neutrophil cell count || id:ieu-b-34	TRUE	reported	igd	563946	9.08E-05	51.23498014
16	57063494	-0.016574	0.002361	2.32E-12	519280	ieu-b-34	rs75974417	T	C	0.211414	neutrophil cell count || id:ieu-b-34	TRUE	reported	igd	563946	9.16E-05	51.6586713
5	176737720	-0.021805	0.003135	3.63E-12	519287	ieu-b-34	rs13190036	G	A	0.891442	neutrophil cell count || id:ieu-b-34	TRUE	reported	igd	563946	9.20E-05	51.9006803
3	71528943	0.017015	0.002418	2.06E-12	517265	ieu-b-34	rs12487658	T	C	0.801636	neutrophil cell count || id:ieu-b-34	TRUE	reported	igd	563946	9.21E-05	51.92899783
1	174075302	-0.017814	0.002517	1.52E-12	519272	ieu-b-34	rs60124939	T	C	0.176181	neutrophil cell count || id:ieu-b-34	TRUE	reported	igd	563946	9.21E-05	51.9540915
18	19684119	0.02332	0.003325	2.40E-12	518346	ieu-b-34	rs7235882	T	C	0.093478	neutrophil cell count || id:ieu-b-34	TRUE	reported	igd	563946	9.22E-05	51.9817454
1	10731625	0.01361	0.002018	1.60E-11	473456	ieu-b-34	rs284317	G	A	0.495955	neutrophil cell count || id:ieu-b-34	TRUE	reported	igd	563946	9.26E-05	52.23168451
19	33896432	-0.014435	0.002068	3.05E-12	519287	ieu-b-34	rs4805881	C	A	0.665289	neutrophil cell count || id:ieu-b-34	TRUE	reported	igd	563946	9.28E-05	52.33836899
17	76244283	-0.014526	0.002142	1.23E-11	474718	ieu-b-34	rs72901753	C	G	0.326884	neutrophil cell count || id:ieu-b-34	TRUE	reported	igd	563946	9.29E-05	52.36992616
2	37501547	-0.037054	0.005232	1.47E-12	519286	ieu-b-34	rs116447416	G	A	0.035073	neutrophil cell count || id:ieu-b-34	TRUE	reported	igd	563946	9.29E-05	52.4135899
5	118627271	0.014401	0.002026	1.21E-12	518345	ieu-b-34	rs1966479	G	A	0.660217	neutrophil cell count || id:ieu-b-34	TRUE	reported	igd	563946	9.30E-05	52.47833384
17	27611880	0.018062	0.00254	1.20E-12	517881	ieu-b-34	rs7214290	A	G	0.172996	neutrophil cell count || id:ieu-b-34	TRUE	reported	igd	563946	9.33E-05	52.64799858
1	205241659	0.023764	0.003344	1.23E-12	518349	ieu-b-34	rs17728	C	T	0.909008	neutrophil cell count || id:ieu-b-34	TRUE	reported	igd	563946	9.34E-05	52.6885872
14	101149605	0.014501	0.002092	4.29E-12	518346	ieu-b-34	rs12588718	C	G	0.66557	neutrophil cell count || id:ieu-b-34	TRUE	reported	igd	563946	9.36E-05	52.7960589
7	47337530	-0.013839	0.001962	1.82E-12	519248	ieu-b-34	rs10252457	G	A	0.425632	neutrophil cell count || id:ieu-b-34	TRUE	reported	igd	563946	9.36E-05	52.81296764
10	81045280	-0.01382	0.002024	8.89E-12	475803	ieu-b-34	rs1250568	C	T	0.435133	neutrophil cell count || id:ieu-b-34	TRUE	reported	igd	563946	9.39E-05	52.95306028
3	194405966	0.013974	0.001961	1.07E-12	519284	ieu-b-34	rs789858	T	C	0.403723	neutrophil cell count || id:ieu-b-34	TRUE	reported	igd	563946	9.40E-05	53.02489731
8	6901304	0.014273	0.002001	1.03E-12	519286	ieu-b-34	rs12716647	C	G	0.637362	neutrophil cell count || id:ieu-b-34	TRUE	reported	igd	563946	9.42E-05	53.11251731
6	52366206	-0.016057	0.002269	1.54E-12	519285	ieu-b-34	rs12189880	T	C	0.240741	neutrophil cell count || id:ieu-b-34	TRUE	reported	igd	563946	9.43E-05	53.15886937
9	4984530	-0.014282	0.002014	1.39E-12	517267	ieu-b-34	rs1887428	C	G	0.625223	neutrophil cell count || id:ieu-b-34	TRUE	reported	igd	563946	9.56E-05	53.91299101
12	121194565	-0.014625	0.002031	6.27E-13	517872	ieu-b-34	rs610578	G	A	0.662713	neutrophil cell count || id:ieu-b-34	TRUE	reported	igd	563946	9.56E-05	53.92924585
1	234819885	-0.013892	0.001923	5.19E-13	517885	ieu-b-34	rs486650	T	C	0.469271	neutrophil cell count || id:ieu-b-34	TRUE	reported	igd	563946	9.61E-05	54.2167913
16	53122486	-0.014176	0.001963	5.43E-13	519273	ieu-b-34	rs11648664	A	G	0.402087	neutrophil cell count || id:ieu-b-34	TRUE	reported	igd	563946	9.66E-05	54.49709839
9	4654774	-0.014009	0.001937	4.96E-13	519286	ieu-b-34	rs6476883	A	G	0.438614	neutrophil cell count || id:ieu-b-34	TRUE	reported	igd	563946	9.66E-05	54.50875836
2	102603925	0.017959	0.002466	3.41E-13	518346	ieu-b-34	rs35789178	G	T	0.186171	neutrophil cell count || id:ieu-b-34	TRUE	reported	igd	563946	9.77E-05	55.1211052
2	127886955	0.030649	0.004249	5.72E-13	518348	ieu-b-34	rs11683933	A	C	0.055134	neutrophil cell count || id:ieu-b-34	TRUE	reported	igd	563946	9.79E-05	55.19895102
11	12876944	0.014978	0.002075	5.52E-13	516450	ieu-b-34	rs9988894	G	C	0.323507	neutrophil cell count || id:ieu-b-34	TRUE	reported	igd	563946	9.82E-05	55.3813152
22	17569993	-0.03459	0.004882	1.45E-12	519284	ieu-b-34	rs41433144	A	T	0.042937	neutrophil cell count || id:ieu-b-34	TRUE	reported	igd	563946	9.83E-05	55.46027669
3	98408826	0.01439	0.001974	3.22E-13	519283	ieu-b-34	rs11721064	T	G	0.609084	neutrophil cell count || id:ieu-b-34	TRUE	reported	igd	563946	9.86E-05	55.61488306
12	3392351	0.014283	0.002004	1.06E-12	517882	ieu-b-34	rs632887	G	A	0.410714	neutrophil cell count || id:ieu-b-34	TRUE	reported	igd	563946	9.87E-05	55.69463566
11	60019150	0.014297	0.00195	2.34E-13	519286	ieu-b-34	rs636317	T	C	0.591234	neutrophil cell count || id:ieu-b-34	TRUE	reported	igd	563946	9.88E-05	55.72279432
4	57727311	0.014152	0.001942	3.29E-13	517886	ieu-b-34	rs7684253	T	C	0.550374	neutrophil cell count || id:ieu-b-34	TRUE	reported	igd	563946	9.91E-05	55.90543007
7	22754768	-0.014833	0.002034	3.16E-13	519283	ieu-b-34	rs7776857	T	G	0.657131	neutrophil cell count || id:ieu-b-34	TRUE	reported	igd	563946	9.91E-05	55.91743038
11	113954925	0.0161	0.002224	4.65E-13	519287	ieu-b-34	rs2852800	G	C	0.738635	neutrophil cell count || id:ieu-b-34	TRUE	reported	igd	563946	0.000100083	56.44669363
12	123851372	0.043703	0.005979	2.79E-13	519225	ieu-b-34	rs61955089	C	T	0.026928	neutrophil cell count || id:ieu-b-34	TRUE	reported	igd	563946	0.000100093	56.45221968
1	200361914	0.016109	0.002179	1.50E-13	518347	ieu-b-34	rs2808519	T	G	0.737582	neutrophil cell count || id:ieu-b-34	TRUE	reported	igd	563946	0.000100455	56.65662485
20	2894790	0.014214	0.002002	1.29E-12	475806	ieu-b-34	rs619450	C	T	0.503233	neutrophil cell count || id:ieu-b-34	TRUE	reported	igd	563946	0.000101015	56.97237463
1	56609296	0.014887	0.002004	1.15E-13	519279	ieu-b-34	rs12118277	T	C	0.351878	neutrophil cell count || id:ieu-b-34	TRUE	reported	igd	563946	0.000101087	57.01290032
5	1107428	-0.014386	0.002038	1.75E-12	472977	ieu-b-34	rs4535497	A	C	0.569887	neutrophil cell count || id:ieu-b-34	TRUE	reported	igd	563946	0.000101457	57.22179428
7	6528174	-0.016997	0.002314	2.16E-13	519282	ieu-b-34	rs6463566	G	C	0.229674	neutrophil cell count || id:ieu-b-34	TRUE	reported	igd	563946	0.000102226	57.65557581
4	152223904	0.014302	0.001931	1.35E-13	518344	ieu-b-34	rs6817881	T	C	0.499266	neutrophil cell count || id:ieu-b-34	TRUE	reported	igd	563946	0.000102273	57.68235928
5	100046075	0.014312	0.001927	1.15E-13	516259	ieu-b-34	rs1445171	C	T	0.516908	neutrophil cell count || id:ieu-b-34	TRUE	reported	igd	563946	0.0001023	57.69712337
10	69566751	-0.023515	0.003162	1.08E-13	519272	ieu-b-34	rs1885474	G	T	0.103145	neutrophil cell count || id:ieu-b-34	TRUE	reported	igd	563946	0.000102303	57.6993324
13	28496468	0.040772	0.005573	2.65E-13	518346	ieu-b-34	rs76603681	A	G	0.03196	neutrophil cell count || id:ieu-b-34	TRUE	reported	igd	563946	0.000102862	58.01425979
10	112029405	-0.021052	0.00281	7.02E-14	519287	ieu-b-34	rs10509912	A	T	0.134894	neutrophil cell count || id:ieu-b-34	TRUE	reported	igd	563946	0.000103438	58.3390806
3	58033701	-0.015247	0.002042	8.69E-14	518346	ieu-b-34	rs6779340	G	C	0.336877	neutrophil cell count || id:ieu-b-34	TRUE	reported	igd	563946	0.000103864	58.57945661
16	27480797	-0.040128	0.005402	1.15E-13	517886	ieu-b-34	rs61739285	T	C	0.03348	neutrophil cell count || id:ieu-b-34	TRUE	reported	igd	563946	0.000104213	58.77634306
2	143883952	0.01478	0.001954	4.08E-14	518345	ieu-b-34	rs354703	C	T	0.593464	neutrophil cell count || id:ieu-b-34	TRUE	reported	igd	563946	0.000105408	59.45029497
18	48124763	-0.017804	0.002354	4.10E-14	519283	ieu-b-34	rs17742008	A	C	0.212295	neutrophil cell count || id:ieu-b-34	TRUE	reported	igd	563946	0.000106015	59.79302969
20	8126920	-0.014609	0.002019	4.79E-13	475803	ieu-b-34	rs12481262	C	T	0.460009	neutrophil cell count || id:ieu-b-34	TRUE	reported	igd	563946	0.000106029	59.80064312
5	156166739	-0.02044	0.002698	3.71E-14	519287	ieu-b-34	rs172240	A	G	0.850405	neutrophil cell count || id:ieu-b-34	TRUE	reported	igd	563946	0.0001063	59.95381316
2	232582085	-0.017505	0.002341	7.87E-14	518335	ieu-b-34	rs55729107	G	A	0.225567	neutrophil cell count || id:ieu-b-34	TRUE	reported	igd	563946	0.000107057	60.38041827
13	109003805	-0.052592	0.007502	2.47E-12	518863	ieu-b-34	rs150861794	T	C	0.019777	neutrophil cell count || id:ieu-b-34	TRUE	reported	igd	563946	0.000107239	60.48354361
6	126851160	-0.014654	0.001917	2.19E-14	519281	ieu-b-34	rs1490384	T	C	0.501387	neutrophil cell count || id:ieu-b-34	TRUE	reported	igd	563946	0.000107369	60.55662316
14	81737076	-0.014948	0.001958	2.37E-14	516805	ieu-b-34	rs2241621	C	A	0.588178	neutrophil cell count || id:ieu-b-34	TRUE	reported	igd	563946	0.000108247	61.05166149
8	129000499	0.016578	0.00216	1.74E-14	519287	ieu-b-34	rs11997631	G	C	0.273556	neutrophil cell count || id:ieu-b-34	TRUE	reported	igd	563946	0.00010923	61.60643431
5	96275201	0.01491	0.001945	1.89E-14	519264	ieu-b-34	rs2432142	A	G	0.435047	neutrophil cell count || id:ieu-b-34	TRUE	reported	igd	563946	0.000109278	61.63355549
16	49885785	0.018278	0.002376	1.49E-14	519285	ieu-b-34	rs1362623	T	C	0.207792	neutrophil cell count || id:ieu-b-34	TRUE	reported	igd	563946	0.000109991	62.03533615
1	43423622	-0.016714	0.002194	2.70E-14	519274	ieu-b-34	rs3754224	C	T	0.270043	neutrophil cell count || id:ieu-b-34	TRUE	reported	igd	563946	0.000110134	62.11618956
6	43761645	-0.033783	0.00442	2.23E-14	519284	ieu-b-34	rs68016381	T	C	0.051299	neutrophil cell count || id:ieu-b-34	TRUE	reported	igd	563946	0.000111087	62.65401509
14	105644421	-0.015284	0.002061	1.26E-13	473325	ieu-b-34	rs11625865	A	G	0.61034	neutrophil cell count || id:ieu-b-34	TRUE	reported	igd	563946	0.000111112	62.66801688
15	75290377	-0.01887	0.002426	7.79E-15	519286	ieu-b-34	rs8030089	T	C	0.195361	neutrophil cell count || id:ieu-b-34	TRUE	reported	igd	563946	0.000111947	63.13894855
16	2165630	-0.019551	0.002634	1.21E-13	474389	ieu-b-34	rs35929659	C	T	0.179844	neutrophil cell count || id:ieu-b-34	TRUE	reported	igd	563946	0.000112761	63.59827286
1	183440531	-0.03588	0.004892	2.33E-13	475807	ieu-b-34	rs41272536	G	A	0.046043	neutrophil cell count || id:ieu-b-34	TRUE	reported	igd	563946	0.000113091	63.78409155
3	156797373	0.015339	0.001971	7.54E-15	519166	ieu-b-34	rs10049210	C	T	0.403384	neutrophil cell count || id:ieu-b-34	TRUE	reported	igd	563946	0.00011325	63.87380995
11	3010390	0.01633	0.002081	4.51E-15	519285	ieu-b-34	rs10833024	T	C	0.310102	neutrophil cell count || id:ieu-b-34	TRUE	reported	igd	563946	0.000114102	64.35426807
8	48651633	0.036447	0.005206	2.63E-12	468556	ieu-b-34	rs45577137	G	A	0.04513	neutrophil cell count || id:ieu-b-34	TRUE	reported	igd	563946	0.000114489	64.57268673
9	2621482	0.017853	0.002386	7.62E-14	517264	ieu-b-34	rs7852409	G	C	0.76511	neutrophil cell count || id:ieu-b-34	TRUE	reported	igd	563946	0.000114562	64.6139883
18	67531797	0.015565	0.001962	2.23E-15	519288	ieu-b-34	rs763362	G	A	0.398747	neutrophil cell count || id:ieu-b-34	TRUE	reported	igd	563946	0.000116167	65.51931748
4	105546979	0.046028	0.00579	1.97E-15	519287	ieu-b-34	rs17213043	G	C	0.028346	neutrophil cell count || id:ieu-b-34	TRUE	reported	igd	563946	0.000116702	65.82097277
2	160671563	-0.051211	0.00647	2.58E-15	518245	ieu-b-34	rs188653407	G	C	0.022861	neutrophil cell count || id:ieu-b-34	TRUE	reported	igd	563946	0.000117168	66.08379088
20	62343956	0.016403	0.002058	1.64E-15	518828	ieu-b-34	rs2315008	G	T	0.666951	neutrophil cell count || id:ieu-b-34	TRUE	reported	igd	563946	0.00011953	67.41654976
7	97977670	-0.017628	0.002176	5.65E-16	519280	ieu-b-34	rs4727392	G	A	0.736446	neutrophil cell count || id:ieu-b-34	TRUE	reported	igd	563946	0.000120628	68.03540437
2	43351269	-0.016095	0.001997	7.97E-16	519284	ieu-b-34	rs12328347	G	T	0.372663	neutrophil cell count || id:ieu-b-34	TRUE	reported	igd	563946	0.000121124	68.31525963
10	104487443	0.016148	0.001992	5.41E-16	518346	ieu-b-34	rs7917772	A	G	0.631343	neutrophil cell count || id:ieu-b-34	TRUE	reported	igd	563946	0.000121382	68.46112487
6	33095762	0.023875	0.002928	3.68E-16	519282	ieu-b-34	rs9277764	A	G	0.121794	neutrophil cell count || id:ieu-b-34	TRUE	reported	igd	563946	0.000121938	68.77458694
7	106338989	-0.015768	0.001933	3.62E-16	519285	ieu-b-34	rs342242	C	T	0.453135	neutrophil cell count || id:ieu-b-34	TRUE	reported	igd	563946	0.000123223	69.49930378
14	69280158	0.020208	0.00247	2.95E-16	519285	ieu-b-34	rs72731564	T	C	0.187005	neutrophil cell count || id:ieu-b-34	TRUE	reported	igd	563946	0.00012417	70.03379579
12	64976049	0.01631	0.001998	3.39E-16	516805	ieu-b-34	rs1245035	A	C	0.628096	neutrophil cell count || id:ieu-b-34	TRUE	reported	igd	563946	0.000124278	70.09463068
4	3148276	-0.016368	0.001987	1.85E-16	517885	ieu-b-34	rs6855981	A	G	0.372933	neutrophil cell count || id:ieu-b-34	TRUE	reported	igd	563946	0.000125304	70.67346624
6	82463376	-0.017639	0.002142	1.92E-16	517887	ieu-b-34	rs915125	T	C	0.281985	neutrophil cell count || id:ieu-b-34	TRUE	reported	igd	563946	0.00012599	71.0604807
18	43724520	-0.016004	0.00193	1.16E-16	518320	ieu-b-34	rs11664534	T	C	0.524958	neutrophil cell count || id:ieu-b-34	TRUE	reported	igd	563946	0.000127745	72.0501868
14	35596323	0.020857	0.002507	9.21E-17	519279	ieu-b-34	rs72664840	T	C	0.178952	neutrophil cell count || id:ieu-b-34	TRUE	reported	igd	563946	0.000127832	72.09917289
1	56979431	-0.038703	0.004641	7.85E-17	519285	ieu-b-34	rs74076327	C	T	0.044994	neutrophil cell count || id:ieu-b-34	TRUE	reported	igd	563946	0.00012873	72.60588951
19	4975763	0.01708	0.00205	8.51E-17	519253	ieu-b-34	rs28540102	C	T	0.658597	neutrophil cell count || id:ieu-b-34	TRUE	reported	igd	563946	0.000131188	73.99217059
1	166922533	-0.019845	0.002343	2.61E-17	519287	ieu-b-34	rs2312675	C	T	0.211949	neutrophil cell count || id:ieu-b-34	TRUE	reported	igd	563946	0.000131558	74.20121517
14	77850978	0.016519	0.001929	1.16E-17	519283	ieu-b-34	rs4903580	T	C	0.456084	neutrophil cell count || id:ieu-b-34	TRUE	reported	igd	563946	0.000135386	76.3605337
1	247570221	-0.017619	0.002063	1.42E-17	517267	ieu-b-34	rs35020138	C	T	0.675273	neutrophil cell count || id:ieu-b-34	TRUE	reported	igd	563946	0.000136141	76.78659368
8	30279355	0.018973	0.002201	7.10E-18	519283	ieu-b-34	rs6468341	C	T	0.742846	neutrophil cell count || id:ieu-b-34	TRUE	reported	igd	563946	0.000137529	77.56928618
9	116047472	-0.019905	0.002302	5.64E-18	519278	ieu-b-34	rs17831500	C	A	0.223581	neutrophil cell count || id:ieu-b-34	TRUE	reported	igd	563946	0.000137558	77.58560187
5	179172098	-0.016591	0.001919	5.58E-18	519276	ieu-b-34	rs10447304	A	G	0.505743	neutrophil cell count || id:ieu-b-34	TRUE	reported	igd	563946	0.000137612	77.61641518
11	118225200	0.088156	0.010527	5.85E-17	515788	ieu-b-34	rs148713124	T	G	0.008947	neutrophil cell count || id:ieu-b-34	TRUE	reported	igd	563946	0.000137819	77.73272711
1	36972428	0.058951	0.006827	6.24E-18	519288	ieu-b-34	rs55873273	C	T	0.020243	neutrophil cell count || id:ieu-b-34	TRUE	reported	igd	563946	0.00013785	77.75018852
7	65822360	0.026848	0.003111	6.53E-18	516807	ieu-b-34	rs778732	T	C	0.107318	neutrophil cell count || id:ieu-b-34	TRUE	reported	igd	563946	0.000138109	77.89672282
3	107295665	-0.022268	0.00257	4.83E-18	519283	ieu-b-34	rs7639292	T	C	0.169103	neutrophil cell count || id:ieu-b-34	TRUE	reported	igd	563946	0.000139345	78.59364403
6	31321623	0.026058	0.003037	1.00E-17	518204	ieu-b-34	rs80296299	T	C	0.116261	neutrophil cell count || id:ieu-b-34	TRUE	reported	igd	563946	0.000139531	78.69856484
17	72699384	0.018874	0.002179	4.94E-18	518203	ieu-b-34	rs749780	A	C	0.731874	neutrophil cell count || id:ieu-b-34	TRUE	reported	igd	563946	0.000139808	78.85511111
9	79326680	-0.019685	0.002278	5.77E-18	504400	ieu-b-34	rs626416	C	G	0.761969	neutrophil cell count || id:ieu-b-34	TRUE	reported	igd	563946	0.000140563	79.28092132
3	183702089	0.017362	0.001984	2.20E-18	517883	ieu-b-34	rs3749440	G	A	0.372369	neutrophil cell count || id:ieu-b-34	TRUE	reported	igd	563946	0.000140899	79.47025021
3	47121140	0.01709	0.002039	5.57E-17	519286	ieu-b-34	rs6414435	G	A	0.591762	neutrophil cell count || id:ieu-b-34	TRUE	reported	igd	563946	0.000141115	79.59245355
2	85551696	-0.016843	0.001917	1.62E-18	518182	ieu-b-34	rs17026212	G	T	0.512906	neutrophil cell count || id:ieu-b-34	TRUE	reported	igd	563946	0.000141749	79.94972936
15	65758874	0.017502	0.002017	4.26E-18	519287	ieu-b-34	rs7496362	G	C	0.366398	neutrophil cell count || id:ieu-b-34	TRUE	reported	igd	563946	0.000142225	80.21816823
4	151199080	0.018804	0.002127	9.92E-19	517885	ieu-b-34	rs2290846	A	G	0.284312	neutrophil cell count || id:ieu-b-34	TRUE	reported	igd	563946	0.000143896	81.16109257
10	13536512	0.01719	0.001943	9.66E-19	519282	ieu-b-34	rs10906393	T	A	0.577559	neutrophil cell count || id:ieu-b-34	TRUE	reported	igd	563946	0.000144193	81.32850217
6	137082948	0.017269	0.001967	1.73E-18	519284	ieu-b-34	rs6924387	G	A	0.412169	neutrophil cell count || id:ieu-b-34	TRUE	reported	igd	563946	0.000144508	81.50625308
7	130742066	-0.019268	0.002201	2.19E-18	516804	ieu-b-34	rs7803075	G	A	0.73519	neutrophil cell count || id:ieu-b-34	TRUE	reported	igd	563946	0.000144556	81.53348548
15	91428589	-0.017034	0.001973	6.26E-18	518205	ieu-b-34	rs7183988	G	T	0.526501	neutrophil cell count || id:ieu-b-34	TRUE	reported	igd	563946	0.000144671	81.59815945
20	39272620	0.017142	0.001949	1.49E-18	519283	ieu-b-34	rs4812447	G	A	0.440364	neutrophil cell count || id:ieu-b-34	TRUE	reported	igd	563946	0.000144834	81.69007871
11	128328913	-0.018333	0.002092	1.97E-18	516637	ieu-b-34	rs8705	A	G	0.31676	neutrophil cell count || id:ieu-b-34	TRUE	reported	igd	563946	0.000145479	82.05401881
12	52294257	0.02055	0.002355	2.78E-18	518347	ieu-b-34	rs706809	C	T	0.777232	neutrophil cell count || id:ieu-b-34	TRUE	reported	igd	563946	0.000146237	82.48151356
4	145026126	0.047562	0.00534	5.59E-19	519284	ieu-b-34	rs11735662	T	C	0.033581	neutrophil cell count || id:ieu-b-34	TRUE	reported	igd	563946	0.000146828	82.81500816
16	1349929	-0.017523	0.00205	1.34E-17	473309	ieu-b-34	rs4984803	A	G	0.595619	neutrophil cell count || id:ieu-b-34	TRUE	reported	igd	563946	0.000147913	83.42696133
11	47375193	0.018481	0.00207	4.53E-19	518155	ieu-b-34	rs11039195	A	G	0.317401	neutrophil cell count || id:ieu-b-34	TRUE	reported	igd	563946	0.000147998	83.47475016
12	50599219	0.018074	0.002017	3.43E-19	519281	ieu-b-34	rs3861100	G	A	0.347896	neutrophil cell count || id:ieu-b-34	TRUE	reported	igd	563946	0.000148219	83.59979397
19	19793545	0.031091	0.003521	1.11E-18	518349	ieu-b-34	rs56408111	C	T	0.083714	neutrophil cell count || id:ieu-b-34	TRUE	reported	igd	563946	0.000148296	83.64286711
16	74596618	0.021608	0.002406	2.83E-19	519286	ieu-b-34	rs12927351	A	C	0.198578	neutrophil cell count || id:ieu-b-34	TRUE	reported	igd	563946	0.000148611	83.82084926
7	6692605	0.017679	0.001966	2.55E-19	517258	ieu-b-34	rs1474419	C	T	0.578829	neutrophil cell count || id:ieu-b-34	TRUE	reported	igd	563946	0.000152389	85.95206124
2	54787592	0.033029	0.00369	3.76E-19	519287	ieu-b-34	rs75475627	G	C	0.076758	neutrophil cell count || id:ieu-b-34	TRUE	reported	igd	563946	0.000154618	87.20937708
6	7201660	0.018088	0.001988	9.87E-20	518347	ieu-b-34	rs6936191	C	T	0.608046	neutrophil cell count || id:ieu-b-34	TRUE	reported	igd	563946	0.000155949	87.96022762
6	147701217	0.017735	0.001926	3.49E-20	519285	ieu-b-34	rs9390461	G	A	0.538879	neutrophil cell count || id:ieu-b-34	TRUE	reported	igd	563946	0.000156314	88.16625908
17	2001825	-0.022083	0.002391	2.69E-20	519286	ieu-b-34	rs7225843	C	T	0.203156	neutrophil cell count || id:ieu-b-34	TRUE	reported	igd	563946	0.000157888	89.05404617
17	41312859	0.018796	0.002032	2.39E-20	519287	ieu-b-34	rs6503727	C	T	0.660546	neutrophil cell count || id:ieu-b-34	TRUE	reported	igd	563946	0.000158433	89.36133707
11	108341864	0.018084	0.001959	2.82E-20	519271	ieu-b-34	rs7934719	T	C	0.413488	neutrophil cell count || id:ieu-b-34	TRUE	reported	igd	563946	0.00015862	89.46716558
12	120146925	-0.034163	0.003693	2.37E-20	519285	ieu-b-34	rs11064881	A	G	0.073489	neutrophil cell count || id:ieu-b-34	TRUE	reported	igd	563946	0.000158933	89.64373125
22	31757735	-0.017848	0.00193	2.43E-20	519283	ieu-b-34	rs5753576	T	C	0.480292	neutrophil cell count || id:ieu-b-34	TRUE	reported	igd	563946	0.000159028	89.69720616
1	111726213	0.018797	0.002017	1.24E-20	516807	ieu-b-34	rs694180	G	A	0.656276	neutrophil cell count || id:ieu-b-34	TRUE	reported	igd	563946	0.000159406	89.9101398
2	211540507	-0.019307	0.002064	8.79E-21	518348	ieu-b-34	rs1047891	A	C	0.315122	neutrophil cell count || id:ieu-b-34	TRUE	reported	igd	563946	0.000160898	90.75224809
9	86577541	-0.02067	0.002211	9.41E-21	519281	ieu-b-34	rs796007	A	G	0.252821	neutrophil cell count || id:ieu-b-34	TRUE	reported	igd	563946	0.000161417	91.04473569
8	68795618	-0.018005	0.00193	1.16E-20	519285	ieu-b-34	rs4276676	C	T	0.470378	neutrophil cell count || id:ieu-b-34	TRUE	reported	igd	563946	0.000161521	91.10357072
13	42843630	0.021293	0.002282	1.13E-20	519283	ieu-b-34	rs78738581	A	G	0.231943	neutrophil cell count || id:ieu-b-34	TRUE	reported	igd	563946	0.000161539	91.11388551
20	43042364	-0.051942	0.005553	8.99E-21	517885	ieu-b-34	rs1800961	T	C	0.031018	neutrophil cell count || id:ieu-b-34	TRUE	reported	igd	563946	0.00016218	91.47517576
17	36598626	0.018716	0.002036	4.07E-20	519280	ieu-b-34	rs7502100	C	T	0.365944	neutrophil cell count || id:ieu-b-34	TRUE	reported	igd	563946	0.000162554	91.68639534
8	55449281	-0.022365	0.002368	3.80E-21	519281	ieu-b-34	rs28571765	C	T	0.206001	neutrophil cell count || id:ieu-b-34	TRUE	reported	igd	563946	0.000163628	92.29201619
8	103919090	-0.021579	0.002282	3.36E-21	517198	ieu-b-34	rs11993347	C	T	0.230055	neutrophil cell count || id:ieu-b-34	TRUE	reported	igd	563946	0.000164962	93.04469868
1	161614401	-0.018912	0.002076	8.70E-20	518195	ieu-b-34	rs3843301	G	T	0.364763	neutrophil cell count || id:ieu-b-34	TRUE	reported	igd	563946	0.000165749	93.48877074
10	96301907	-0.018227	0.001918	2.14E-21	519280	ieu-b-34	rs1977289	C	T	0.478516	neutrophil cell count || id:ieu-b-34	TRUE	reported	igd	563946	0.000165805	93.52028663
18	74072245	-0.036483	0.003879	5.53E-21	518202	ieu-b-34	rs72973711	T	A	0.06693	neutrophil cell count || id:ieu-b-34	TRUE	reported	igd	563946	0.000166244	93.76792781
3	128372487	-0.037245	0.004039	3.14E-20	517423	ieu-b-34	rs6764912	A	G	0.065313	neutrophil cell count || id:ieu-b-34	TRUE	reported	igd	563946	0.000169368	95.53034146
1	31231680	0.023896	0.002522	2.83E-21	517881	ieu-b-34	rs3762297	T	C	0.183345	neutrophil cell count || id:ieu-b-34	TRUE	reported	igd	563946	0.000170997	96.44914028
7	73029437	-0.027627	0.00287	6.63E-22	519280	ieu-b-34	rs33951980	T	C	0.12936	neutrophil cell count || id:ieu-b-34	TRUE	reported	igd	563946	0.000171924	96.97208344
7	8022016	-0.03953	0.004095	5.13E-22	518347	ieu-b-34	rs73049276	A	G	0.058516	neutrophil cell count || id:ieu-b-34	TRUE	reported	igd	563946	0.000172175	97.11402652
7	148877737	-0.019532	0.002011	2.82E-22	518347	ieu-b-34	rs3735311	C	T	0.648694	neutrophil cell count || id:ieu-b-34	TRUE	reported	igd	563946	0.00017388	98.07546527
2	24394504	0.020456	0.002076	6.95E-23	518346	ieu-b-34	rs72789923	C	A	0.307359	neutrophil cell count || id:ieu-b-34	TRUE	reported	igd	563946	0.000178166	100.4937192
16	81602212	0.018982	0.001938	1.29E-22	519283	ieu-b-34	rs12930850	G	A	0.537098	neutrophil cell count || id:ieu-b-34	TRUE	reported	igd	563946	0.000179166	101.0579129
9	136921464	0.02099	0.002214	2.67E-21	475803	ieu-b-34	rs2157770	G	A	0.287199	neutrophil cell count || id:ieu-b-34	TRUE	reported	igd	563946	0.000180387	101.7467217
1	46290588	-0.019192	0.00193	2.92E-23	518344	ieu-b-34	rs6672898	A	G	0.435247	neutrophil cell count || id:ieu-b-34	TRUE	reported	igd	563946	0.000181078	102.1361368
7	36084529	0.019677	0.001984	3.76E-23	517886	ieu-b-34	rs2710804	C	T	0.376402	neutrophil cell count || id:ieu-b-34	TRUE	reported	igd	563946	0.000181763	102.5225333
8	106583124	-0.02134	0.002144	2.63E-23	517889	ieu-b-34	rs4734879	G	A	0.276452	neutrophil cell count || id:ieu-b-34	TRUE	reported	igd	563946	0.000182182	102.7592717
6	21382765	-0.01986	0.001977	1.04E-23	519270	ieu-b-34	rs4712614	G	T	0.620331	neutrophil cell count || id:ieu-b-34	TRUE	reported	igd	563946	0.000185788	104.7933639
1	234909298	0.019408	0.001963	4.99E-23	517875	ieu-b-34	rs4626924	T	C	0.551299	neutrophil cell count || id:ieu-b-34	TRUE	reported	igd	563946	0.000186353	105.1121029
6	135846518	0.019394	0.001922	6.60E-24	519286	ieu-b-34	rs12214269	A	G	0.545471	neutrophil cell count || id:ieu-b-34	TRUE	reported	igd	563946	0.000186508	105.1998279
10	44880260	-0.021031	0.002085	6.71E-24	519284	ieu-b-34	rs72790862	C	T	0.307083	neutrophil cell count || id:ieu-b-34	TRUE	reported	igd	563946	0.000188229	106.1706726
10	73520632	0.032659	0.003343	1.62E-22	474409	ieu-b-34	rs3747869	C	A	0.900896	neutrophil cell count || id:ieu-b-34	TRUE	reported	igd	563946	0.000190459	107.4286967
21	40463283	-0.022323	0.002215	7.34E-24	519287	ieu-b-34	rs9977672	A	G	0.2588	neutrophil cell count || id:ieu-b-34	TRUE	reported	igd	563946	0.000191177	107.8335275
12	4332009	-0.024062	0.002361	2.34E-24	516457	ieu-b-34	rs10849020	G	C	0.210147	neutrophil cell count || id:ieu-b-34	TRUE	reported	igd	563946	0.000192204	108.4132512
4	6943776	-0.020382	0.001987	1.15E-24	519283	ieu-b-34	rs6831590	T	G	0.367295	neutrophil cell count || id:ieu-b-34	TRUE	reported	igd	563946	0.000193081	108.9079832
7	50281539	0.021149	0.002054	7.88E-25	517887	ieu-b-34	rs981132	G	T	0.678258	neutrophil cell count || id:ieu-b-34	TRUE	reported	igd	563946	0.000195215	110.1116122
17	28128657	-0.01979	0.001925	9.12E-25	519284	ieu-b-34	rs2250320	C	G	0.496329	neutrophil cell count || id:ieu-b-34	TRUE	reported	igd	563946	0.000195811	110.4483444
10	91002804	0.021069	0.002026	2.64E-25	519288	ieu-b-34	rs1412445	T	C	0.338068	neutrophil cell count || id:ieu-b-34	TRUE	reported	igd	563946	0.000198671	112.0617897
1	224654623	0.024312	0.002345	3.67E-25	519287	ieu-b-34	rs35915186	C	T	0.215051	neutrophil cell count || id:ieu-b-34	TRUE	reported	igd	563946	0.000199551	112.5581457
1	208034329	-0.023379	0.002236	1.44E-25	519288	ieu-b-34	rs4844622	T	C	0.240327	neutrophil cell count || id:ieu-b-34	TRUE	reported	igd	563946	0.000199577	112.5728803
19	10666450	-0.023286	0.002278	1.66E-24	518347	ieu-b-34	rs6511703	C	T	0.243985	neutrophil cell count || id:ieu-b-34	TRUE	reported	igd	563946	0.000200038	112.8330132
8	79013333	-0.028446	0.002728	1.99E-25	517886	ieu-b-34	rs16939607	A	G	0.146029	neutrophil cell count || id:ieu-b-34	TRUE	reported	igd	563946	0.000201816	113.8356463
17	1373518	0.022774	0.002227	1.62E-24	518198	ieu-b-34	rs9905106	C	T	0.733598	neutrophil cell count || id:ieu-b-34	TRUE	reported	igd	563946	0.000202724	114.3479226
1	79411968	0.058668	0.005486	1.16E-26	516808	ieu-b-34	rs41313381	A	C	0.030511	neutrophil cell count || id:ieu-b-34	TRUE	reported	igd	563946	0.000203625	114.8566943
3	140957762	0.030473	0.002893	6.45E-26	519274	ieu-b-34	rs11712552	G	A	0.126219	neutrophil cell count || id:ieu-b-34	TRUE	reported	igd	563946	0.000204827	115.5347678
16	30485393	0.020345	0.001947	1.57E-25	518197	ieu-b-34	rs11574938	C	G	0.519832	neutrophil cell count || id:ieu-b-34	TRUE	reported	igd	563946	0.000206634	116.5540417
2	61711815	-0.020525	0.001917	1.03E-26	519279	ieu-b-34	rs2421200	T	G	0.486641	neutrophil cell count || id:ieu-b-34	TRUE	reported	igd	563946	0.000210487	118.7281244
3	196504902	-0.020801	0.001946	1.27E-26	519285	ieu-b-34	rs7626444	C	G	0.4215	neutrophil cell count || id:ieu-b-34	TRUE	reported	igd	563946	0.000211008	119.021932
16	3746241	-0.022363	0.00212	5.53E-26	517883	ieu-b-34	rs6500550	T	C	0.304296	neutrophil cell count || id:ieu-b-34	TRUE	reported	igd	563946	0.000211744	119.4369808
14	69852940	0.041722	0.003891	8.58E-27	518206	ieu-b-34	rs34765661	C	T	0.065332	neutrophil cell count || id:ieu-b-34	TRUE	reported	igd	563946	0.00021259	119.9145488
8	56797418	-0.021221	0.001967	4.31E-27	519286	ieu-b-34	rs7816785	T	C	0.605849	neutrophil cell count || id:ieu-b-34	TRUE	reported	igd	563946	0.000215074	121.3160079
2	169717541	-0.020982	0.001915	6.68E-28	518345	ieu-b-34	rs2632372	C	T	0.503861	neutrophil cell count || id:ieu-b-34	TRUE	reported	igd	563946	0.000220109	124.1564983
9	4744743	0.021089	0.001929	8.59E-28	517264	ieu-b-34	rs409801	C	T	0.502787	neutrophil cell count || id:ieu-b-34	TRUE	reported	igd	563946	0.000222366	125.4298919
6	159470058	-0.021224	0.001932	4.71E-28	519285	ieu-b-34	rs212409	A	G	0.554194	neutrophil cell count || id:ieu-b-34	TRUE	reported	igd	563946	0.000222583	125.552353
18	41973779	0.031107	0.002856	1.35E-27	519277	ieu-b-34	rs9965539	A	G	0.133702	neutrophil cell count || id:ieu-b-34	TRUE	reported	igd	563946	0.000224157	126.4400942
19	1036018	0.021247	0.002045	2.91E-25	470568	ieu-b-34	rs930232	A	G	0.460333	neutrophil cell count || id:ieu-b-34	TRUE	reported	igd	563946	0.000224297	126.519249
3	141206800	-0.043123	0.003916	3.64E-28	519285	ieu-b-34	rs9819371	T	C	0.064869	neutrophil cell count || id:ieu-b-34	TRUE	reported	igd	563946	0.00022561	127.2598943
3	42909050	-0.021881	0.001969	1.20E-28	519283	ieu-b-34	rs1366045	C	T	0.38497	neutrophil cell count || id:ieu-b-34	TRUE	reported	igd	563946	0.000226719	127.8856955
7	45009341	0.029483	0.002681	4.20E-28	518828	ieu-b-34	rs3735485	G	A	0.844938	neutrophil cell count || id:ieu-b-34	TRUE	reported	igd	563946	0.000227774	128.4808724
2	182308352	0.021748	0.00194	3.95E-29	517889	ieu-b-34	rs6740847	G	A	0.562056	neutrophil cell count || id:ieu-b-34	TRUE	reported	igd	563946	0.000232845	131.3420918
12	69732105	0.021599	0.001928	4.25E-29	519285	ieu-b-34	rs4761234	C	T	0.483663	neutrophil cell count || id:ieu-b-34	TRUE	reported	igd	563946	0.000233009	131.4348652
18	21074922	-0.022761	0.002045	9.57E-29	519278	ieu-b-34	rs303753	A	G	0.345097	neutrophil cell count || id:ieu-b-34	TRUE	reported	igd	563946	0.00023417	132.0895705
2	101735276	0.022344	0.001977	1.43E-29	518348	ieu-b-34	rs796056	C	A	0.62431	neutrophil cell count || id:ieu-b-34	TRUE	reported	igd	563946	0.000234197	132.1050655
17	38253212	0.033036	0.002965	8.32E-29	517884	ieu-b-34	rs2314339	T	C	0.124538	neutrophil cell count || id:ieu-b-34	TRUE	reported	igd	563946	0.000237982	134.240464
22	18133500	0.022058	0.001925	2.30E-30	519277	ieu-b-34	rs5747308	C	A	0.504471	neutrophil cell count || id:ieu-b-34	TRUE	reported	igd	563946	0.000243258	137.2173983
11	61571348	-0.023928	0.002072	7.91E-31	518341	ieu-b-34	rs174548	G	C	0.312967	neutrophil cell count || id:ieu-b-34	TRUE	reported	igd	563946	0.000246218	138.8870857
8	10706411	0.022916	0.001983	7.40E-31	518204	ieu-b-34	rs1991651	G	C	0.617966	neutrophil cell count || id:ieu-b-34	TRUE	reported	igd	563946	0.000247956	139.8678501
4	55503194	-0.022283	0.001915	2.97E-31	519286	ieu-b-34	rs723585	G	A	0.483522	neutrophil cell count || id:ieu-b-34	TRUE	reported	igd	563946	0.000247996	139.8907761
2	65642097	0.022846	0.001961	2.45E-31	519280	ieu-b-34	rs6731993	T	A	0.408305	neutrophil cell count || id:ieu-b-34	TRUE	reported	igd	563946	0.000252193	142.2585764
5	141539339	0.02335	0.001997	1.47E-31	519286	ieu-b-34	rs249677	A	C	0.634081	neutrophil cell count || id:ieu-b-34	TRUE	reported	igd	563946	0.000253008	142.7181935
15	64672002	0.047004	0.004075	9.62E-31	517889	ieu-b-34	rs2062250	A	G	0.938519	neutrophil cell count || id:ieu-b-34	TRUE	reported	igd	563946	0.000254967	143.8236638
7	92223957	-0.042772	0.003637	6.84E-32	519288	ieu-b-34	rs4729046	C	T	0.92416	neutrophil cell count || id:ieu-b-34	TRUE	reported	igd	563946	0.000256445	144.6578383
10	126348565	0.024234	0.002094	6.26E-31	519286	ieu-b-34	rs3781454	A	G	0.677892	neutrophil cell count || id:ieu-b-34	TRUE	reported	igd	563946	0.000256473	144.6737046
1	114303808	-0.037885	0.003175	8.69E-33	518827	ieu-b-34	rs6679677	A	C	0.100303	neutrophil cell count || id:ieu-b-34	TRUE	reported	igd	563946	0.000259045	146.1245782
4	36312542	0.05608	0.004812	2.36E-31	518347	ieu-b-34	rs28530750	A	G	0.043105	neutrophil cell count || id:ieu-b-34	TRUE	reported	igd	563946	0.000259441	146.3479384
19	49127490	-0.026404	0.00229	1.03E-30	518347	ieu-b-34	rs386243	T	C	0.250107	neutrophil cell count || id:ieu-b-34	TRUE	reported	igd	563946	0.000261514	147.5177092
9	282738	0.029314	0.002462	1.19E-32	519280	ieu-b-34	rs13291664	G	A	0.187987	neutrophil cell count || id:ieu-b-34	TRUE	reported	igd	563946	0.000262344	147.9860887
6	29822432	0.032744	0.002734	5.14E-33	518198	ieu-b-34	rs58005484	T	C	0.143931	neutrophil cell count || id:ieu-b-34	TRUE	reported	igd	563946	0.000264214	149.041535
4	106061534	-0.023824	0.001977	2.15E-33	517887	ieu-b-34	rs7679673	A	C	0.379766	neutrophil cell count || id:ieu-b-34	TRUE	reported	igd	563946	0.000267381	150.8284002
1	227210820	-0.023208	0.002028	2.76E-30	517887	ieu-b-34	rs11580229	A	G	0.46164	neutrophil cell count || id:ieu-b-34	TRUE	reported	igd	563946	0.000267721	151.0198065
4	706700	0.023416	0.002022	5.42E-31	474868	ieu-b-34	rs35734242	C	T	0.427831	neutrophil cell count || id:ieu-b-34	TRUE	reported	igd	563946	0.000268443	151.4274356
14	93103309	-0.030199	0.002491	8.73E-34	518825	ieu-b-34	rs10498635	T	C	0.183683	neutrophil cell count || id:ieu-b-34	TRUE	reported	igd	563946	0.000273491	154.2757608
8	22966769	-0.030838	0.002548	1.09E-33	517887	ieu-b-34	rs12550612	A	G	0.821991	neutrophil cell count || id:ieu-b-34	TRUE	reported	igd	563946	0.000278299	156.9886619
1	8918313	0.023683	0.001914	4.01E-35	519281	ieu-b-34	rs10864368	C	T	0.502691	neutrophil cell count || id:ieu-b-34	TRUE	reported	igd	563946	0.000280434	158.1935029
12	88843474	-0.025942	0.002106	7.84E-35	518347	ieu-b-34	rs11104881	C	T	0.701718	neutrophil cell count || id:ieu-b-34	TRUE	reported	igd	563946	0.000281726	158.9223281
5	131797578	0.024	0.00193	1.88E-35	516807	ieu-b-34	rs2522051	C	T	0.454362	neutrophil cell count || id:ieu-b-34	TRUE	reported	igd	563946	0.000285601	161.1087481
13	28604007	0.104475	0.008878	6.25E-32	519286	ieu-b-34	rs76428106	C	T	0.013438	neutrophil cell count || id:ieu-b-34	TRUE	reported	igd	563946	0.00028941	163.2583727
6	42510305	0.029687	0.002362	3.49E-36	517849	ieu-b-34	rs10948036	A	C	0.210175	neutrophil cell count || id:ieu-b-34	TRUE	reported	igd	563946	0.0002926	165.0583983
2	237780727	0.02794	0.002198	5.61E-37	517889	ieu-b-34	rs4074882	C	T	0.741751	neutrophil cell count || id:ieu-b-34	TRUE	reported	igd	563946	0.000299075	168.711806
4	72615362	-0.026932	0.002109	2.67E-37	519287	ieu-b-34	rs11723621	G	A	0.290775	neutrophil cell count || id:ieu-b-34	TRUE	reported	igd	563946	0.000299163	168.7618325
6	16758002	-0.032312	0.00256	1.71E-36	516445	ieu-b-34	rs6915310	T	C	0.173979	neutrophil cell count || id:ieu-b-34	TRUE	reported	igd	563946	0.000300086	169.282444
5	68610623	-0.025077	0.001941	3.97E-38	518337	ieu-b-34	rs6877725	C	T	0.444789	neutrophil cell count || id:ieu-b-34	TRUE	reported	igd	563946	0.000310594	175.2121208
6	87980735	-0.025302	0.001921	1.38E-39	517877	ieu-b-34	rs6454596	C	G	0.489705	neutrophil cell count || id:ieu-b-34	TRUE	reported	igd	563946	0.00031996	180.4972166
6	31811850	-0.026408	0.001965	3.82E-41	518194	ieu-b-34	rs9267575	C	T	0.397728	neutrophil cell count || id:ieu-b-34	TRUE	reported	igd	563946	0.000334103	188.4781287
6	109621494	0.025882	0.001921	2.40E-41	519285	ieu-b-34	rs6927569	C	T	0.523171	neutrophil cell count || id:ieu-b-34	TRUE	reported	igd	563946	0.00033422	188.5441834
2	43786818	0.048554	0.00358	7.19E-42	519287	ieu-b-34	rs77552263	A	G	0.077954	neutrophil cell count || id:ieu-b-34	TRUE	reported	igd	563946	0.0003389	191.1851711
19	18513594	0.026496	0.002038	1.29E-38	473787	ieu-b-34	rs1985157	C	T	0.410403	neutrophil cell count || id:ieu-b-34	TRUE	reported	igd	563946	0.000339748	191.6637467
8	142337734	-0.027376	0.002089	3.36E-39	474407	ieu-b-34	rs6985508	A	G	0.357978	neutrophil cell count || id:ieu-b-34	TRUE	reported	igd	563946	0.00034449	194.3398413
5	71742622	-0.04036	0.002931	4.29E-43	519287	ieu-b-34	rs6859727	C	T	0.878025	neutrophil cell count || id:ieu-b-34	TRUE	reported	igd	563946	0.000348907	196.8328382
1	247606276	-0.027427	0.001984	1.93E-43	518206	ieu-b-34	rs56188865	C	T	0.373715	neutrophil cell count || id:ieu-b-34	TRUE	reported	igd	563946	0.000352127	198.6497774
2	160687231	-0.035655	0.002553	2.68E-44	518337	ieu-b-34	rs2729707	G	A	0.830755	neutrophil cell count || id:ieu-b-34	TRUE	reported	igd	563946	0.000357487	201.6744823
15	101748227	0.043563	0.003151	1.99E-43	503462	ieu-b-34	rs67175901	T	C	0.107472	neutrophil cell count || id:ieu-b-34	TRUE	reported	igd	563946	0.000364068	205.3888477
11	113982321	0.029201	0.002076	6.63E-45	519286	ieu-b-34	rs73000965	A	T	0.315728	neutrophil cell count || id:ieu-b-34	TRUE	reported	igd	563946	0.00036844	207.8563677
15	42248826	-0.043218	0.003051	1.71E-45	518349	ieu-b-34	rs72726027	C	T	0.11173	neutrophil cell count || id:ieu-b-34	TRUE	reported	igd	563946	0.000370744	209.1563921
10	28781367	0.032553	0.002294	1.16E-45	518339	ieu-b-34	rs2807742	A	G	0.771408	neutrophil cell count || id:ieu-b-34	TRUE	reported	igd	563946	0.000373729	210.8412184
19	7827830	-0.037928	0.002701	9.76E-45	516807	ieu-b-34	rs571497	A	G	0.154629	neutrophil cell count || id:ieu-b-34	TRUE	reported	igd	563946	0.000376087	212.1717296
4	55408875	0.031802	0.002233	5.59E-46	519286	ieu-b-34	rs218264	T	A	0.250834	neutrophil cell count || id:ieu-b-34	TRUE	reported	igd	563946	0.000380105	214.4393165
16	85936978	0.036633	0.002594	3.04E-45	519284	ieu-b-34	rs305082	C	T	0.172255	neutrophil cell count || id:ieu-b-34	TRUE	reported	igd	563946	0.000382687	215.8964899
17	56356502	0.129237	0.008674	3.72E-50	518824	ieu-b-34	rs56378716	G	A	0.012681	neutrophil cell count || id:ieu-b-34	TRUE	reported	igd	563946	0.00041823	235.9567373
5	148200553	-0.029475	0.001942	5.39E-52	519287	ieu-b-34	rs2082382	A	G	0.552392	neutrophil cell count || id:ieu-b-34	TRUE	reported	igd	563946	0.000429618	242.3848353
12	111884608	-0.029388	0.001927	1.90E-52	516804	ieu-b-34	rs3184504	C	T	0.517462	neutrophil cell count || id:ieu-b-34	TRUE	reported	igd	563946	0.000431301	243.3343236
17	57875292	0.02951	0.001927	6.74E-53	519286	ieu-b-34	rs2665405	A	G	0.54844	neutrophil cell count || id:ieu-b-34	TRUE	reported	igd	563946	0.000431333	243.3528001
6	135419688	-0.033846	0.002214	1.05E-52	519285	ieu-b-34	rs9402685	C	T	0.256024	neutrophil cell count || id:ieu-b-34	TRUE	reported	igd	563946	0.0004364	246.2123583
9	139330158	0.033654	0.002228	1.65E-51	493528	ieu-b-34	rs4413892	A	G	0.277885	neutrophil cell count || id:ieu-b-34	TRUE	reported	igd	563946	0.000454543	256.4532919
10	65010672	-0.030415	0.001923	2.86E-56	519284	ieu-b-34	rs10995477	C	T	0.473501	neutrophil cell count || id:ieu-b-34	TRUE	reported	igd	563946	0.000461237	260.2318372
5	173205282	-0.034011	0.002173	3.49E-55	518348	ieu-b-34	rs2561758	G	A	0.72298	neutrophil cell count || id:ieu-b-34	TRUE	reported	igd	563946	0.000463347	261.4228005
9	136141870	-0.040099	0.00248	9.83E-59	519279	ieu-b-34	rs2519093	T	C	0.184749	neutrophil cell count || id:ieu-b-34	TRUE	reported	igd	563946	0.000484363	273.2856979
5	1285974	0.033578	0.002174	9.19E-54	470937	ieu-b-34	rs7705526	A	C	0.327035	neutrophil cell count || id:ieu-b-34	TRUE	reported	igd	563946	0.00049628	280.0128247
2	27730940	-0.032512	0.001958	6.91E-62	517885	ieu-b-34	rs1260326	C	T	0.602032	neutrophil cell count || id:ieu-b-34	TRUE	reported	igd	563946	0.000506507	285.7861027
14	25461989	0.033462	0.00197	1.25E-64	519282	ieu-b-34	rs2038700	C	T	0.394281	neutrophil cell count || id:ieu-b-34	TRUE	reported	igd	563946	0.000534824	301.7721417
7	92300863	-0.125784	0.007198	2.53E-68	519288	ieu-b-34	rs2301557	T	C	0.018212	neutrophil cell count || id:ieu-b-34	TRUE	reported	igd	563946	0.000565791	319.2551632
2	219020958	-0.16255	0.010051	8.74E-59	512494	ieu-b-34	rs114050631	T	C	0.011126	neutrophil cell count || id:ieu-b-34	TRUE	reported	igd	563946	0.000581412	328.0745298
7	92300568	-0.119602	0.006536	9.69E-75	518348	ieu-b-34	rs3731332	T	C	0.022894	neutrophil cell count || id:ieu-b-34	TRUE	reported	igd	563946	0.000639986	361.1471982
8	130605871	-0.036463	0.001948	3.94E-78	519282	ieu-b-34	rs55964818	C	T	0.567723	neutrophil cell count || id:ieu-b-34	TRUE	reported	igd	563946	0.000652579	368.2585959
1	236105910	-0.058459	0.003081	3.08E-80	519287	ieu-b-34	rs1886654	C	T	0.892013	neutrophil cell count || id:ieu-b-34	TRUE	reported	igd	563946	0.000658378	371.5330255
17	16174506	-0.037094	0.001924	9.67E-83	519285	ieu-b-34	rs10852834	G	C	0.47801	neutrophil cell count || id:ieu-b-34	TRUE	reported	igd	563946	0.000686652	387.4991802
10	25214050	-0.04002	0.001997	2.79E-89	519285	ieu-b-34	rs9804265	C	A	0.366957	neutrophil cell count || id:ieu-b-34	TRUE	reported	igd	563946	0.000744102	419.944417
2	113841030	0.03936	0.00195	1.58E-90	517886	ieu-b-34	rs6734238	G	A	0.40298	neutrophil cell count || id:ieu-b-34	TRUE	reported	igd	563946	0.00074544	420.6998812
3	128301390	-0.067521	0.003335	4.20E-91	519288	ieu-b-34	rs2734031	C	T	0.907968	neutrophil cell count || id:ieu-b-34	TRUE	reported	igd	563946	0.000761934	430.0155294
1	159175494	-0.173021	0.008416	7.27E-94	518431	ieu-b-34	rs34599082	T	C	0.013435	neutrophil cell count || id:ieu-b-34	TRUE	reported	igd	563946	0.000793581	447.8904175
1	66077624	-0.042708	0.001986	1.46E-102	517887	ieu-b-34	rs6678033	A	G	0.367919	neutrophil cell count || id:ieu-b-34	TRUE	reported	igd	563946	0.000848347	478.8262873
10	99068738	0.042348	0.001955	6.05E-104	519281	ieu-b-34	rs10786325	G	C	0.595938	neutrophil cell count || id:ieu-b-34	TRUE	reported	igd	563946	0.000863664	487.4792337
19	45742094	-0.048844	0.002196	1.45E-109	519284	ieu-b-34	rs11673093	A	G	0.259947	neutrophil cell count || id:ieu-b-34	TRUE	reported	igd	563946	0.00091791	518.125397
6	31316045	0.057457	0.002514	1.62E-115	518205	ieu-b-34	rs9265980	A	G	0.176601	neutrophil cell count || id:ieu-b-34	TRUE	reported	igd	563946	0.000960106	541.9666111
11	306920	0.044398	0.00202	5.38E-107	467599	ieu-b-34	rs7115703	A	T	0.513619	neutrophil cell count || id:ieu-b-34	TRUE	reported	igd	563946	0.00098486	555.9534147
8	61650831	0.063921	0.002458	4.70E-149	519288	ieu-b-34	rs7846314	T	A	0.187341	neutrophil cell count || id:ieu-b-34	TRUE	reported	igd	563946	0.001244109	702.4815569
4	74703999	0.052054	0.001999	2.12E-149	517888	ieu-b-34	rs16850073	T	C	0.374485	neutrophil cell count || id:ieu-b-34	TRUE	reported	igd	563946	0.001269435	716.8000148
7	28277107	0.052002	0.00198	6.53E-152	519284	ieu-b-34	rs2158799	G	C	0.611375	neutrophil cell count || id:ieu-b-34	TRUE	reported	igd	563946	0.001285016	725.6094248
1	36943916	-0.05153	0.001947	3.00E-154	518191	ieu-b-34	rs3917932	G	C	0.577138	neutrophil cell count || id:ieu-b-34	TRUE	reported	igd	563946	0.00129607	731.8596978
19	44153100	-0.075213	0.002693	1.42E-171	517886	ieu-b-34	rs4760	G	A	0.153372	neutrophil cell count || id:ieu-b-34	TRUE	reported	igd	563946	0.001469111	829.7151184
6	32445691	0.059685	0.001926	1.00E-200	517198	ieu-b-34	rs9378212	T	C	0.469078	neutrophil cell count || id:ieu-b-34	TRUE	reported	igd	563946	0.001774337	1002.405471
7	28724374	0.070039	0.002132	1.00E-200	518201	ieu-b-34	rs56388170	T	G	0.293956	neutrophil cell count || id:ieu-b-34	TRUE	reported	igd	563946	0.002036217	1150.655094
4	74948054	-0.07253	0.00198	1.00E-200	519286	ieu-b-34	rs1371794	C	A	0.622286	neutrophil cell count || id:ieu-b-34	TRUE	reported	igd	563946	0.002472968	1398.072748
17	38089344	0.076088	0.001942	1.00E-200	518341	ieu-b-34	rs4794820	G	A	0.551375	neutrophil cell count || id:ieu-b-34	TRUE	reported	igd	563946	0.002864131	1619.848942
Characteristics of Sudden Sensorineural Hearing Loss associated SNPs
chr.exposure	pos.exposure	beta.exposure	se.exposure	pval.exposure	samplesize.exposure	id.exposure	SNPs	effect_allele.exposure	other_allele.exposure	eaf.exposure	exposure	mr_keep.exposure	pval_origin.exposure	data_source.exposure	N	R^2	F
2	182159647	2.2083	0.4475	8.02E-07	1966592	finn-b-H8_HL_IDIOP	rs115394221	T	C	0.002275	|| id:finn-b-H8_HL_IDIOP	TRUE	reported	igd	1966592	0.022138001	44521.99875
2	76508132	0.721	0.139	2.14E-07	1966592	finn-b-H8_HL_IDIOP	rs77667149	A	G	0.0213	|| id:finn-b-H8_HL_IDIOP	TRUE	reported	igd	1966592	0.021673533	43567.20916
3	87698730	-0.4542	0.0964	2.45E-06	1966592	finn-b-H8_HL_IDIOP	rs145121870	C	T	0.04193	|| id:finn-b-H8_HL_IDIOP	TRUE	reported	igd	1966592	0.016574726	33145.06082
3	15486118	-0.2209	0.0462	1.76E-06	1966592	finn-b-H8_HL_IDIOP	rs7645995	C	T	0.7914	|| id:finn-b-H8_HL_IDIOP	TRUE	reported	igd	1966592	0.016111344	32203.24608
3	187845956	-0.2381	0.0442	7.02E-08	1966592	finn-b-H8_HL_IDIOP	rs344945	G	A	0.7576	|| id:finn-b-H8_HL_IDIOP	TRUE	reported	igd	1966592	0.020821948	41818.98852
7	52512495	0.9303	0.1941	1.65E-06	1966592	finn-b-H8_HL_IDIOP	rs138799422	T	C	0.01057	|| id:finn-b-H8_HL_IDIOP	TRUE	reported	igd	1966592	0.018102398	36256.32039
7	42024178	0.183	0.0397	4.15E-06	1966592	finn-b-H8_HL_IDIOP	rs17707224	C	G	0.3256	|| id:finn-b-H8_HL_IDIOP	TRUE	reported	igd	1966592	0.01470734	29355.0424
9	85858363	0.8608	0.1862	3.80E-06	1966592	finn-b-H8_HL_IDIOP	rs17309634	C	T	0.01177	|| id:finn-b-H8_HL_IDIOP	TRUE	reported	igd	1966592	0.017237291	34493.254
10	32614989	0.3505	0.0732	1.69E-06	1966592	finn-b-H8_HL_IDIOP	rs61844532	C	T	0.07337	|| id:finn-b-H8_HL_IDIOP	TRUE	reported	igd	1966592	0.016704401	33408.78235
11	32231109	0.352	0.0713	8.00E-07	1966592	finn-b-H8_HL_IDIOP	rs7127753	G	C	0.07756	|| id:finn-b-H8_HL_IDIOP	TRUE	reported	igd	1966592	0.017729286	35495.54762
11	11141040	0.5391	0.1152	2.86E-06	1966592	finn-b-H8_HL_IDIOP	rs11043104	G	A	0.02904	|| id:finn-b-H8_HL_IDIOP	TRUE	reported	igd	1966592	0.016389534	32768.55538
12	20529940	0.4967	0.1076	3.91E-06	1966592	finn-b-H8_HL_IDIOP	rs79449831	C	A	0.03302	|| id:finn-b-H8_HL_IDIOP	TRUE	reported	igd	1966592	0.015754799	31479.17899
16	2316365	0.6572	0.1412	3.23E-06	1966592	finn-b-H8_HL_IDIOP	rs140926191	C	G	0.0212	|| id:finn-b-H8_HL_IDIOP	TRUE	reported	igd	1966592	0.017924825	35894.17867
16	72979043	0.2987	0.0523	1.14E-08	1966592	finn-b-H8_HL_IDIOP	rs12596992	G	C	0.1597	|| id:finn-b-H8_HL_IDIOP	TRUE	reported	igd	1966592	0.023946372	48248.06126
SNPs, single-nucleotide polymorphism; Chr, chromosome; EAF, effect allele frequency; SE, standard error
